# Supplementary material for: The crosstalk between glomerular endothelial cells and podocytes controls their responses to metabolic stimuli in diabetic nephropathy
Source: Sci Rep. 2023 Oct 20;13:17985. doi: 10.1038/s41598-023-45139-7 (PMC10589299; doi:10.1038/s41598-023-45139-7)
Supplement: Supplementary file 2 — Supplementary Table S1. [file 41598_2023_45139_MOESM2_ESM.xlsx]

## Sheet: HG 48 hr - GECs
ENTREZID	SYMBOL	GENENAME	logFC	p-value	FDR p-value
29116	MYLIP	myosin regulatory light chain interacting protein	0.410438	1.07691e-06	0.00197828
6319	SCD	stearoyl-CoA desaturase	0.404955	3.98101e-28	5.11917e-24
10628	TXNIP	thioredoxin interacting protein	0.403313	2.99821e-08	0.00019277
91947	ARRDC4	arrestin domain containing 4	0.392707	5.34956e-07	0.0013758
19	ABCA1	ATP binding cassette subfamily A member 1	0.30822	1.74694e-06	0.00249599
3949	LDLR	low density lipoprotein receptor	0.270601	1.39023e-07	0.000446925
6720	SREBF1	sterol regulatory element binding transcription factor 1	0.241838	1.30145e-06	0.00209192
124935	SLC43A2	solute carrier family 43 member 2	0.227252	2.12191e-05	0.0227381
9415	FADS2	fatty acid desaturase 2	0.205747	7.5443e-08	0.000323374
1030	CDKN2B	cyclin dependent kinase inhibitor 2B	0.178616	9.79211e-07	0.00197828
4256	MGP	matrix Gla protein	-0.33631	1.1006e-05	0.012866
285	ANGPT2	angiopoietin 2	-0.546239	3.8782e-06	0.00498698

## Sheet: HG 96 hr - GECs
ENTREZID	SYMBOL	GENENAME	logFC	p-value	FDR p-value
1960	EGR3	early growth response 3	2.14528	3.3458e-14	2.86824e-11
1959	EGR2	early growth response 2	1.82059	7.69149e-06	0.00135486
1958	EGR1	early growth response 1	1.78644	8.50375e-32	3.64499e-28
2354	FOSB	FosB proto-oncogene, AP-1 transcription factor subunit	1.23253	1.26865e-06	0.000311989
3164	NR4A1	nuclear receptor subfamily 4 group A member 1	1.16506	2.28816e-09	9.49145e-07
6539	SLC6A12	solute carrier family 6 member 12	0.999875	1.00355e-05	0.00165444
10418	SPON1	spondin 1	0.912648	0.000498019	0.0344303
64332	NFKBIZ	NFKB inhibitor zeta	0.65511	5.23613e-33	3.36657e-29
2921	CXCL3	C-X-C motif chemokine ligand 3	0.649277	3.12843e-09	1.14938e-06
467	ATF3	activating transcription factor 3	0.573784	6.2503e-10	2.97676e-07
1437	CSF2	colony stimulating factor 2	0.532939	1.25788e-08	4.37164e-06
6446	SGK1	serum/glucocorticoid regulated kinase 1	0.516851	5.82424e-39	7.48939e-35
2919	CXCL1	C-X-C motif chemokine ligand 1	0.515935	2.42392e-17	3.11692e-14
2069	EREG	epiregulin	0.506177	3.91727e-05	0.00508896
81788	NUAK2	NUAK family kinase 2	0.479048	6.71992e-13	4.32057e-10
80149	ZC3H12A	zinc finger CCCH-type containing 12A	0.478953	3.75833e-10	1.85878e-07
3576	CXCL8	C-X-C motif chemokine ligand 8	0.461133	1.24387e-10	6.66458e-08
1440	CSF3	colony stimulating factor 3	0.449308	1.35903e-07	3.97177e-05
5743	PTGS2	prostaglandin-endoperoxide synthase 2	0.44496	1.72053e-05	0.00254302
3949	LDLR	low density lipoprotein receptor	0.437795	9.91324e-18	1.41638e-14
3552	IL1A	interleukin 1 alpha	0.431635	2.11911e-06	0.000461859
1839	HBEGF	heparin binding EGF like growth factor	0.429273	7.27073e-22	1.86989e-18
56892	TCIM	transcriptional and immune response regulator	0.420048	6.70801e-23	2.15646e-19
6372	CXCL6	C-X-C motif chemokine ligand 6	0.418531	1.93821e-14	1.78025e-11
7128	TNFAIP3	TNF alpha induced protein 3	0.390275	2.70932e-10	1.39356e-07
23475	QPRT	quinolinate phosphoribosyltransferase	0.385599	0.00019812	0.0170982
19	ABCA1	ATP binding cassette subfamily A member 1	0.383099	2.70131e-09	1.05741e-06
27063	ANKRD1	ankyrin repeat domain 1	0.363968	2.0363e-06	0.000451463
7498	XDH	xanthine dehydrogenase	0.351821	0.000812179	0.0468333
3887	KRT81	keratin 81	0.348526	0.000245508	0.019981
27289	RND1	Rho family GTPase 1	0.335705	0.000234144	0.019551
6319	SCD	stearoyl-CoA desaturase	0.323893	1.55546e-18	2.50021e-15
1847	DUSP5	dual specificity phosphatase 5	0.318195	1.07303e-11	6.57049e-09
3553	IL1B	interleukin 1 beta	0.293295	3.26192e-07	8.92446e-05
4312	MMP1	matrix metallopeptidase 1	0.291859	0.000480435	0.0337591
2152	F3	coagulation factor III, tissue factor	0.288733	7.66919e-14	5.80107e-11
11096	ADAMTS5	ADAM metallopeptidase with thrombospondin type 1 motif 5	0.286695	0.000802236	0.0468333
64651	CSRNP1	cysteine and serine rich nuclear protein 1	0.279633	8.34183e-05	0.00868655
718	C3	complement C3	0.278247	0.000145599	0.0133042
10221	TRIB1	tribbles pseudokinase 1	0.27766	0.000282713	0.0225205
4792	NFKBIA	NFKB inhibitor alpha	0.273802	5.43555e-08	1.74739e-05
81848	SPRY4	sprouty RTK signaling antagonist 4	0.269297	4.25348e-08	1.43935e-05
153129	SLC38A9	solute carrier family 38 member 9	0.268407	2.61028e-06	0.000550256
54206	ERRFI1	ERBB receptor feedback inhibitor 1	0.267267	0.000242885	0.0198933
3575	IL7R	interleukin 7 receptor	0.267168	6.55873e-05	0.00727058
4897	NRCAM	neuronal cell adhesion molecule	0.26538	1.76364e-05	0.00257712
2200	FBN1	fibrillin 1	0.264952	0.00046849	0.0332835
1316	KLF6	Kruppel like factor 6	0.263015	3.68663e-14	2.9629e-11
1490	CTGF	connective tissue growth factor	0.257822	4.71959e-17	5.5172e-14
3569	IL6	interleukin 6	0.255876	1.36622e-05	0.00214246
3589	IL11	interleukin 11	0.253413	6.08251e-05	0.00694073
3491	CYR61	cysteine rich angiogenic inducer 61	0.252665	3.11372e-09	1.14938e-06
400360	C15orf54	chromosome 15 open reading frame 54 (putative)	0.249299	0.000486325	0.0339841
730755	KRTAP2-3	keratin associated protein 2-3	0.242742	0.000187164	0.01636
29126	CD274	CD274 molecule	0.238799	2.71364e-09	1.05741e-06
124935	SLC43A2	solute carrier family 43 member 2	0.232799	1.31403e-05	0.00208606
5069	PAPPA	pappalysin 1	0.231501	0.00043721	0.0317632
56648	EIF5A2	eukaryotic translation initiation factor 5A2	0.230903	0.000646472	0.0405512
1843	DUSP1	dual specificity phosphatase 1	0.223489	3.47306e-06	0.000676667
7805	LAPTM5	lysosomal protein transmembrane 5	0.221933	2.95481e-05	0.00399956
25819	NOCT	nocturnin	0.221262	0.00045351	0.0327623
2194	FASN	fatty acid synthase	0.220738	7.32175e-05	0.00778102
283537	SLC46A3	solute carrier family 46 member 3	0.216306	1.95601e-05	0.00276399
3885	KRT34	keratin 34	0.214397	0.000188295	0.01636
2250	FGF5	fibroblast growth factor 5	0.212842	0.000622808	0.0392885
31	ACACA	acetyl-CoA carboxylase alpha	0.212234	0.000249608	0.0201868
3726	JUNB	JunB proto-oncogene, AP-1 transcription factor subunit	0.210987	0.000112885	0.0107525
7286	TUFT1	tuftelin 1	0.207423	5.7843e-05	0.00670093
5814	PURB	purine rich element binding protein B	0.203063	0.000745345	0.0445786
5806	PTX3	pentraxin 3	0.202252	3.96886e-05	0.00510356
25890	ABI3BP	ABI family member 3 binding protein	0.200977	0.000831048	0.0470769
64115	VSIR	V-set immunoregulatory receptor	0.20081	8.65523e-05	0.00876359
9510	ADAMTS1	ADAM metallopeptidase with thrombospondin type 1 motif 1	0.198526	1.90971e-06	0.000430824
7071	KLF10	Kruppel like factor 10	0.197963	8.07017e-06	0.00140236
3422	IDI1	isopentenyl-diphosphate delta isomerase 1	0.197712	0.000355804	0.0270727
9819	TSC22D2	TSC22 domain family member 2	0.19342	4.97884e-05	0.00614281
8289	ARID1A	AT-rich interaction domain 1A	0.192672	0.00029421	0.0230686
65266	WNK4	WNK lysine deficient protein kinase 4	0.191344	7.10822e-05	0.00761705
1827	RCAN1	regulator of calcineurin 1	0.190867	3.17348e-06	0.000632154
604	BCL6	B cell CLL/lymphoma 6	0.190638	0.000363042	0.0274609
949	SCARB1	scavenger receptor class B member 1	0.185981	0.000700667	0.0424994
100507436	MICA	MHC class I polypeptide-related sequence A	0.185591	0.000148332	0.0134324
4609	MYC	MYC proto-oncogene, bHLH transcription factor	0.183296	3.91793e-05	0.00508896
8061	FOSL1	FOS like 1, AP-1 transcription factor subunit	0.180875	6.16727e-05	0.00695657
79660	PPP1R3B	protein phosphatase 1 regulatory subunit 3B	0.175131	0.000235667	0.0195513
84159	ARID5B	AT-rich interaction domain 5B	0.174795	6.09925e-05	0.00694073
4864	NPC1	NPC intracellular cholesterol transporter 1	0.170217	1.9232e-05	0.00274783
56927	GPR108	G protein-coupled receptor 108	0.167467	0.00010252	0.0100634
5999	RGS4	regulator of G protein signaling 4	0.166758	4.34607e-05	0.00547903
10724	OGA	O-GlcNAcase	0.165064	0.000105483	0.0102758
6722	SRF	serum response factor	0.163971	9.98257e-05	0.00987429
1718	DHCR24	24-dehydrocholesterol reductase	0.162763	2.66773e-05	0.00365246
1030	CDKN2B	cyclin dependent kinase inhibitor 2B	0.161003	1.02869e-05	0.00167443
23169	SLC35D1	solute carrier family 35 member D1	0.160322	0.000759903	0.0452389
1848	DUSP6	dual specificity phosphatase 6	0.154807	0.000309525	0.0241223
8793	TNFRSF10D	TNF receptor superfamily member 10d	0.150973	9.5766e-06	0.00162034
8729	GBF1	golgi brefeldin A resistant guanine nucleotide exchange factor 1	0.149059	0.000822479	0.0470769
1269	CNR2	cannabinoid receptor 2	0.148431	4.31325e-05	0.00547903
126917	IFFO2	intermediate filament family orphan 2	0.148431	4.31325e-05	0.00547903
290	ANPEP	alanyl aminopeptidase, membrane	0.148245	7.63886e-05	0.00805149
81502	HM13	histocompatibility minor 13	0.140599	0.000473089	0.0334255
6713	SQLE	squalene epoxidase	0.135792	0.000504034	0.0346598
7042	TGFB2	transforming growth factor beta 2	0.134582	0.000464544	0.0331865
390	RND3	Rho family GTPase 3	0.134415	9.20854e-05	0.00925098
4170	MCL1	MCL1, BCL2 family apoptosis regulator	0.130044	0.000388301	0.0288622
27286	SRPX2	sushi repeat containing protein X-linked 2	0.129754	0.000780993	0.0458879
283149	BCL9L	B cell CLL/lymphoma 9 like	0.127622	0.000513614	0.0351306
1975	EIF4B	eukaryotic translation initiation factor 4B	-0.119095	0.000220268	0.0185126
1915	EEF1A1	eukaryotic translation elongation factor 1 alpha 1	-0.126	0.000393266	0.0290633
928	CD9	CD9 molecule	-0.132623	0.000124055	0.0117296
2040	STOM	stomatin	-0.13977	0.000518584	0.0352555
115908	CTHRC1	collagen triple helix repeat containing 1	-0.139889	0.000855736	0.0482628
3925	STMN1	stathmin 1	-0.139979	1.04978e-05	0.00168739
2202	EFEMP1	EGF containing fibulin extracellular matrix protein 1	-0.140194	0.000130181	0.012219
54873	PALMD	palmdelphin	-0.150302	8.48555e-05	0.00868655
7050	TGIF1	TGFB induced factor homeobox 1	-0.150949	0.000655287	0.0408447
2273	FHL1	four and a half LIM domains 1	-0.151752	0.000109089	0.0105472
4313	MMP2	matrix metallopeptidase 2	-0.155728	6.67658e-05	0.00733796
123096	SLC25A29	solute carrier family 25 member 29	-0.157077	0.000781511	0.0458879
11346	SYNPO	synaptopodin	-0.158046	0.000382267	0.0285789
2934	GSN	gelsolin	-0.165091	0.000111605	0.0107099
91768	CABLES1	Cdk5 and Abl enzyme substrate 1	-0.16717	0.000264084	0.0212241
123920	CMTM3	CKLF like MARVEL transmembrane domain containing 3	-0.169876	0.000710444	0.0428576
55072	RNF31	ring finger protein 31	-0.173779	0.000522358	0.0352555
26118	WSB1	WD repeat and SOCS box containing 1	-0.174057	0.000549066	0.0365826
359948	IRF2BP2	interferon regulatory factor 2 binding protein 2	-0.17461	1.2859e-06	0.000311989
2535	FZD2	frizzled class receptor 2	-0.175425	0.000285468	0.0225205
54947	LPCAT2	lysophosphatidylcholine acyltransferase 2	-0.175767	0.000166875	0.0149017
79772	MCTP1	multiple C2 and transmembrane domain containing 1	-0.176646	0.000408982	0.0298812
79792	GSDMD	gasdermin D	-0.184607	6.5158e-05	0.00727058
51222	ZNF219	zinc finger protein 219	-0.186445	0.000859719	0.0482756
4665	NAB2	NGFI-A binding protein 2	-0.193084	0.000669694	0.0412038
4071	TM4SF1	transmembrane 4 L six family member 1	-0.193608	1.7292e-06	0.000397067
54101	RIPK4	receptor interacting serine/threonine kinase 4	-0.204605	0.000152705	0.0137317
7423	VEGFB	vascular endothelial growth factor B	-0.206475	0.000318245	0.0245049
688	KLF5	Kruppel like factor 5	-0.207202	0.000825105	0.0470769
6659	SOX4	SRY-box 4	-0.20812	3.85122e-06	0.000739148
3090	HIC1	HIC ZBTB transcriptional repressor 1	-0.209439	4.72027e-05	0.00589301
306	ANXA3	annexin A3	-0.209852	1.62808e-05	0.00243435
8542	APOL1	apolipoprotein L1	-0.210418	0.000136142	0.0126858
389792	IER5L	immediate early response 5 like	-0.211188	0.000680811	0.0416883
654	BMP6	bone morphogenetic protein 6	-0.214276	1.72178e-06	0.000397067
4237	MFAP2	microfibril associated protein 2	-0.217017	0.000657504	0.0408447
54930	HAUS4	HAUS augmin like complex subunit 4	-0.217552	0.000537895	0.036025
23564	DDAH2	dimethylarginine dimethylaminohydrolase 2	-0.219131	0.000713238	0.0428576
6196	RPS6KA2	ribosomal protein S6 kinase A2	-0.224905	6.13947e-07	0.000157895
8515	ITGA10	integrin subunit alpha 10	-0.226171	3.23339e-05	0.00428641
22846	VASH1	vasohibin 1	-0.226497	6.86321e-06	0.00125402
54858	PGPEP1	pyroglutamyl-peptidase I	-0.231591	0.000620478	0.0392885
94	ACVRL1	activin A receptor like type 1	-0.232031	1.052e-07	3.14597e-05
84733	CBX2	chromobox 2	-0.23748	0.000592404	0.0378991
51005	AMDHD2	amidohydrolase domain containing 2	-0.23814	0.000688857	0.0419811
81567	TXNDC5	thioredoxin domain containing 5	-0.246642	0.000186569	0.01636
64105	CENPK	centromere protein K	-0.246655	0.000564367	0.0368385
1191	CLU	clusterin	-0.250165	0.00055562	0.0366444
9435	CHST2	carbohydrate sulfotransferase 2	-0.252178	5.14523e-05	0.00615775
10750	GRAP	GRB2 related adaptor protein	-0.252753	5.06367e-05	0.00614281
7010	TEK	TEK receptor tyrosine kinase	-0.254825	3.08991e-06	0.000630686
6387	CXCL12	C-X-C motif chemokine ligand 12	-0.255298	7.46882e-06	0.00133391
2791	GNG11	G protein subunit gamma 11	-0.256632	5.38607e-05	0.00635408
157638	FAM84B	family with sequence similarity 84 member B	-0.257521	7.07232e-05	0.00761705
27106	ARRDC2	arrestin domain containing 2	-0.263441	0.000239829	0.019769
90865	IL33	interleukin 33	-0.264828	5.33608e-09	1.90602e-06
5175	PECAM1	platelet and endothelial cell adhesion molecule 1	-0.266255	5.12438e-07	0.000134478
9249	DHRS3	dehydrogenase/reductase 3	-0.272738	4.60458e-06	0.000858121
10044	SH2D3C	SH2 domain containing 3C	-0.273343	0.000311985	0.0241676
7412	VCAM1	vascular cell adhesion molecule 1	-0.280895	9.87562e-06	0.00164923
57509	MTUS1	microtubule associated scaffold protein 1	-0.282293	9.90972e-05	0.00987429
138311	DIPK1B	divergent protein kinase domain 1B	-0.282991	3.20508e-05	0.00428641
51705	EMCN	endomucin	-0.288465	4.24006e-06	0.000801808
9467	SH3BP5	SH3 domain binding protein 5	-0.290002	8.48371e-05	0.00868655
5764	PTN	pleiotrophin	-0.296804	0.00034695	0.0265561
94240	EPSTI1	epithelial stromal interaction 1	-0.297078	0.00057228	0.0369796
51704	GPRC5B	G protein-coupled receptor class C group 5 member B	-0.300299	8.92992e-10	4.10107e-07
56925	LXN	latexin	-0.304549	2.66997e-05	0.00365246
10501	SEMA6B	semaphorin 6B	-0.305255	9.22069e-11	5.15516e-08
8613	PLPP3	phospholipid phosphatase 3	-0.308604	0.000213425	0.0180555
131583	FAM43A	family with sequence similarity 43 member A	-0.315841	2.12172e-13	1.51574e-10
4900	NRGN	neurogranin	-0.316221	1.53095e-05	0.00231606
5801	PTPRR	protein tyrosine phosphatase, receptor type R	-0.316268	0.000371189	0.027913
27132	CPNE7	copine 7	-0.320441	0.000523665	0.0352555
633	BGN	biglycan	-0.321016	7.70708e-08	2.35965e-05
51162	EGFL7	EGF like domain multiple 7	-0.328985	1.19032e-09	5.27803e-07
8743	TNFSF10	TNF superfamily member 10	-0.337571	2.26981e-06	0.000486459
10124	ARL4A	ADP ribosylation factor like GTPase 4A	-0.339669	2.2893e-07	6.5418e-05
8862	APLN	apelin	-0.33985	0.000488923	0.0339841
947	CD34	CD34 molecule	-0.340367	1.24426e-06	0.000311989
28984	RGCC	regulator of cell cycle	-0.341006	0.000145882	0.0133042
474344	GIMAP6	GTPase, IMAP family member 6	-0.356898	1.834e-05	0.00264983
57561	ARRDC3	arrestin domain containing 3	-0.358838	4.08979e-11	2.39048e-08
57161	PELI2	pellino E3 ubiquitin protein ligase family member 2	-0.359885	0.000558824	0.0366628
116372	LYPD1	LY6/PLAUR domain containing 1	-0.377031	1.5057e-05	0.00230497
148170	CDC42EP5	CDC42 effector protein 5	-0.382962	5.57465e-05	0.00651676
5179	PENK	proenkephalin	-0.38365	5.02777e-05	0.00614281
23138	N4BP3	NEDD4 binding protein 3	-0.39331	0.000204763	0.0174374
26051	PPP1R16B	protein phosphatase 1 regulatory subunit 16B	-0.393524	2.95897e-07	8.27162e-05
678	ZFP36L2	ZFP36 ring finger protein like 2	-0.394674	2.29773e-19	4.22093e-16
652	BMP4	bone morphogenetic protein 4	-0.394683	2.58239e-13	1.74774e-10
133	ADM	adrenomedullin	-0.397388	4.98026e-08	1.64208e-05
11145	PLA2G16	phospholipase A2 group XVI	-0.399521	0.000284565	0.0225205
2615	LRRC32	leucine rich repeat containing 32	-0.403652	1.42627e-14	1.4108e-11
7852	CXCR4	C-X-C motif chemokine receptor 4	-0.413673	8.51159e-05	0.00868655
55303	GIMAP4	GTPase, IMAP family member 4	-0.425431	1.44612e-05	0.00224045
721	C4B	complement C4B (Chido blood group)	-0.427214	0.000145069	0.0133042
7216	TRO	trophinin	-0.427214	0.000145069	0.0133042
79156	PLEKHF1	pleckstrin homology and FYVE domain containing 1	-0.4387	9.01482e-06	0.00154562
23460	ABCA6	ATP binding cassette subfamily A member 6	-0.441434	0.000829009	0.0470769
117248	GALNT15	polypeptide N-acetylgalactosaminyltransferase 15	-0.450624	0.000581805	0.0374071
4256	MGP	matrix Gla protein	-0.460498	1.92907e-09	8.26865e-07
10018	BCL2L11	BCL2 like 11	-0.467012	1.52121e-06	0.000362245
7111	TMOD1	tropomodulin 1	-0.467175	0.000810165	0.0468333
768	CA9	carbonic anhydrase 9	-0.468595	0.000555694	0.0366444
2006	ELN	elastin	-0.483041	5.17176e-05	0.00615775
54541	DDIT4	DNA damage inducible transcript 4	-0.487302	1.77038e-21	3.79421e-18
57664	PLEKHA4	pleckstrin homology domain containing A4	-0.495857	0.000460739	0.0330986
3384	ICAM2	intercellular adhesion molecule 2	-0.515239	4.30225e-07	0.000115255
115361	GBP4	guanylate binding protein 4	-0.520519	0.000623287	0.0392885
100288615	WHAMMP1	WAS protein homolog associated with actin, golgi membranes and microtubules pseudogene 1	-0.530083	0.000810234	0.0468333
4005	LMO2	LIM domain only 2	-0.542216	0.000774815	0.0458879
10266	RAMP2	receptor activity modifying protein 2	-0.555037	3.01896e-06	0.000626142
339327	ZNF546	zinc finger protein 546	-0.5882	0.00066302	0.0409893
440823	MIAT	myocardial infarction associated transcript	-0.595624	0.000201212	0.0172493
11240	PADI2	peptidyl arginine deiminase 2	-0.598116	6.92398e-06	0.00125402
22915	MMRN1	multimerin 1	-0.619725	0.000570005	0.0369796
392255	GDF6	growth differentiation factor 6	-0.633272	3.19543e-06	0.000632154
11067	DEPP1	DEPP1, autophagy regulator	-0.635938	1.35661e-16	1.45372e-13
5087	PBX1	PBX homeobox 1	-0.639928	0.000405928	0.0298276
660	BMX	BMX non-receptor tyrosine kinase	-0.6846	6.80393e-05	0.00741455
2830	GPR6	G protein-coupled receptor 6	-0.694101	0.000173049	0.0153464
51554	ACKR4	atypical chemokine receptor 4	-0.736057	2.27513e-05	0.00317998
4613	MYCN	MYCN proto-oncogene, bHLH transcription factor	-1.19183	6.75915e-08	2.1199e-05

## Sheet: MGO 96 hr - GECs
ENTREZID	SYMBOL	description	logFC	p-value	FDR p-value
727751	LOC727751	golgin A2 pseudogene	4.95659	0.000215841	0.016986
100533107	RTEL1-TNFRSF6B	RTEL1-TNFRSF6B readthrough (NMD candidate)	4.67348	0.00143572	0.0458429
3131	HLF	HLF transcription factor, PAR bZIP family member	2.15132	0.00122028	0.0422542
7062	TCHH	trichohyalin	2.12998	0.000529588	0.0272345
3780	KCNN1	potassium calcium-activated channel subfamily N member 1	1.91871	0.000867769	0.03503
1543	CYP1A1	cytochrome P450 family 1 subfamily A member 1	1.50388	3.61162e-05	0.00611698
4884	NPTX1	neuronal pentraxin 1	1.19603	6.20126e-06	0.00245065
106821730	BUB1B-PAK6	BUB1B-PAK6 readthrough	0.830586	0.000748864	0.0327775
1545	CYP1B1	cytochrome P450 family 1 subfamily B member 1	0.828855	1.16905e-05	0.00343701
387914	SHISA2	shisa family member 2	0.818209	0.0013167	0.0441223
100505702	LINC01094	long intergenic non-protein coding RNA 1094	0.720991	0.00136763	0.0448612
55247	NEIL3	nei like DNA glycosylase 3	0.717425	0.000415131	0.0242062
10112	KIF20A	kinesin family member 20A	0.695034	7.33642e-07	0.000519618
3397	ID1	inhibitor of DNA binding 1, HLH protein	0.67939	1.79048e-10	1.0165e-06
56603	CYP26B1	cytochrome P450 family 26 subfamily B member 1	0.677292	0.000124572	0.0120763
114757	CYGB	cytoglobin	0.659725	2.56993e-07	0.000266964
11009	IL24	interleukin 24	0.63235	1.75377e-05	0.00421837
652	BMP4	bone morphogenetic protein 4	0.631319	2.2473e-09	7.00349e-06
51655	RASD1	ras related dexamethasone induced 1	0.623759	0.000715135	0.0321663
145741	C2CD4A	C2 calcium dependent domain containing 4A	0.622702	0.000537845	0.0275104
5243	ABCB1	ATP binding cassette subfamily B member 1	0.597072	4.00868e-05	0.00643951
220	ALDH1A3	aldehyde dehydrogenase 1 family member A3	0.583186	1.15738e-10	1.0165e-06
254263	CNIH2	cornichon family AMPA receptor auxiliary protein 2	0.567795	0.000387318	0.0234753
219790	RTKN2	rhotekin 2	0.549874	2.26088e-05	0.00476067
2069	EREG	epiregulin	0.542976	0.00114086	0.040523
5055	SERPINB2	serpin family B member 2	0.503784	2.7586e-05	0.00537305
54345	SOX18	SRY-box transcription factor 18	0.487742	0.000226906	0.0173316
3399	ID3	inhibitor of DNA binding 3, HLH protein	0.481447	1.95707e-10	1.0165e-06
1033	CDKN3	cyclin dependent kinase inhibitor 3	0.478538	0.000123621	0.0120763
5347	PLK1	polo like kinase 1	0.46622	2.09317e-05	0.00459522
3161	HMMR	hyaluronan mediated motility receptor	0.464035	0.000258405	0.0182674
401474	SAMD12	sterile alpha motif domain containing 12	0.462954	0.000673692	0.030966
8651	SOCS1	suppressor of cytokine signaling 1	0.461908	0.000195596	0.0160914
6649	SOD3	superoxide dismutase 3	0.461032	0.000199309	0.0160914
55355	HJURP	Holliday junction recognition protein	0.454257	0.00014186	0.0130711
25976	TIPARP	TCDD inducible poly(ADP-ribose) polymerase	0.451438	1.95675e-08	3.81127e-05
80008	TMEM156	transmembrane protein 156	0.447698	7.62757e-05	0.00974203
9249	DHRS3	dehydrogenase/reductase 3	0.44678	2.25374e-07	0.000250841
100131897	INSYN2B	inhibitory synaptic factor family member 2B	0.443218	0.000399328	0.0236591
1032	CDKN2D	cyclin dependent kinase inhibitor 2D	0.442233	0.000960793	0.0366465
654	BMP6	bone morphogenetic protein 6	0.4422	3.99528e-07	0.000357673
54101	RIPK4	receptor interacting serine/threonine kinase 4	0.419514	3.92171e-07	0.000357673
84913	ATOH8	atonal bHLH transcription factor 8	0.419146	4.90413e-06	0.00224754
395	ARHGAP6	Rho GTPase activating protein 6	0.416091	0.000184483	0.0157082
9787	DLGAP5	DLG associated protein 5	0.416079	0.000641488	0.0301074
1031	CDKN2C	cyclin dependent kinase inhibitor 2C	0.416018	3.26029e-05	0.00597669
115207	KCTD12	potassium channel tetramerization domain containing 12	0.415525	1.81308e-09	7.00349e-06
9212	AURKB	aurora kinase B	0.415074	8.15886e-05	0.0100898
11004	KIF2C	kinesin family member 2C	0.410254	9.00153e-05	0.0106156
59285	CACNG6	calcium voltage-gated channel auxiliary subunit gamma 6	0.4088	1.57354e-05	0.00408649
1052	CEBPD	CCAAT enhancer binding protein delta	0.405969	1.2683e-05	0.00352905
83716	CRISPLD2	cysteine rich secretory protein LCCL domain containing 2	0.405278	1.1542e-05	0.00343701
195828	ZNF367	zinc finger protein 367	0.399157	4.13177e-07	0.000357673
2624	GATA2	GATA binding protein 2	0.395741	1.09013e-07	0.000141553
83641	FAM107B	family with sequence similarity 107 member B	0.390757	1.20928e-05	0.00348945
3038	HAS3	hyaluronan synthase 3	0.390741	0.000469517	0.0254805
168455	CCDC71L	coiled-coil domain containing 71 like	0.387851	1.87925e-08	3.81127e-05
26051	PPP1R16B	protein phosphatase 1 regulatory subunit 16B	0.387844	0.000734846	0.0327153
389792	IER5L	immediate early response 5 like	0.386968	1.10171e-06	0.000686672
2625	GATA3	GATA binding protein 3	0.385518	7.20219e-07	0.000519618
116441	TM4SF18	transmembrane 4 L six family member 18	0.385242	4.83927e-05	0.00732093
9928	KIF14	kinesin family member 14	0.378943	0.000696742	0.031652
580	BARD1	BRCA1 associated RING domain 1	0.378863	8.04803e-05	0.0100324
3148	HMGB2	high mobility group box 2	0.378626	2.54399e-06	0.00131273
576	ADGRB2	adhesion G protein-coupled receptor B2	0.377802	0.000202039	0.0162277
94032	CAMK2N2	calcium/calmodulin dependent protein kinase II inhibitor 2	0.377032	0.000933762	0.0362194
8514	KCNAB2	potassium voltage-gated channel subfamily A regulatory beta subunit 2	0.371181	0.00020443	0.016319
150468	CKAP2L	cytoskeleton associated protein 2 like	0.368924	0.000557253	0.02792
9252	RPS6KA5	ribosomal protein S6 kinase A5	0.366085	7.81865e-05	0.00982502
415116	PIM3	Pim-3 proto-oncogene, serine/threonine kinase	0.365657	1.75968e-05	0.00421837
131583	FAM43A	family with sequence similarity 43 member A	0.36384	2.56184e-08	4.43539e-05
81618	ITM2C	integral membrane protein 2C	0.362534	9.06093e-05	0.0106156
83648	FAM167A	family with sequence similarity 167 member A	0.361776	4.41909e-07	0.000362412
56992	KIF15	kinesin family member 15	0.35968	0.00150598	0.0466634
25903	OLFML2B	olfactomedin like 2B	0.359227	0.00100527	0.0378359
3087	HHEX	hematopoietically expressed homeobox	0.358754	7.28216e-07	0.000519618
901	CCNG2	cyclin G2	0.35754	5.36416e-05	0.00788531
84206	MEX3B	mex-3 RNA binding family member B	0.356008	3.40592e-05	0.00602148
842	CASP9	caspase 9	0.355527	0.000601426	0.0291945
8462	KLF11	Kruppel like factor 11	0.353397	3.35724e-05	0.00602148
8971	H1-10	H1.10 linker histone	0.350135	0.000126926	0.0121799
148479	PHF13	PHD finger protein 13	0.347463	1.27603e-07	0.000152947
687	KLF9	Kruppel like factor 9	0.345746	7.53117e-08	0.000106682
399664	MEX3D	mex-3 RNA binding family member D	0.345603	3.21159e-05	0.00597669
3832	KIF11	kinesin family member 11	0.343744	0.000253971	0.0182674
55351	STK32B	serine/threonine kinase 32B	0.342286	9.85009e-05	0.011122
6491	STIL	STIL centriolar assembly protein	0.339522	6.76279e-06	0.00245065
1440	CSF3	colony stimulating factor 3	0.337569	2.61164e-06	0.00131273
5557	PRIM1	DNA primase subunit 1	0.334323	0.00100515	0.0378359
3014	H2AX	H2A.X variant histone	0.331963	2.71088e-05	0.00535516
113130	CDCA5	cell division cycle associated 5	0.330975	0.00011304	0.0119823
157313	CDCA2	cell division cycle associated 2	0.328807	0.000417668	0.0242062
3159	HMGA1	high mobility group AT-hook 1	0.323207	1.63234e-05	0.00416968
27289	RND1	Rho family GTPase 1	0.321122	0.000117269	0.0120763
79968	WDR76	WD repeat domain 76	0.31787	1.42199e-05	0.00382024
6347	CCL2	C-C motif chemokine ligand 2	0.317347	4.7491e-06	0.00224244
26271	FBXO5	F-box protein 5	0.316743	0.000106994	0.0117407
11270	NRM	nurim	0.316473	0.00114167	0.040523
59271	EVA1C	eva-1 homolog C	0.316467	0.000577824	0.0285395
57575	PCDH10	protocadherin 10	0.314062	5.34046e-05	0.00788531
10572	SIVA1	SIVA1 apoptosis inducing factor	0.313463	5.56515e-05	0.00802927
993	CDC25A	cell division cycle 25A	0.313318	0.000187519	0.01588
8660	IRS2	insulin receptor substrate 2	0.311766	0.000454574	0.0253328
157570	ESCO2	establishment of sister chromatid cohesion N-acetyltransferase 2	0.311635	0.000225356	0.0173316
3872	KRT17	keratin 17	0.311006	6.89606e-05	0.00902979
4665	NAB2	NGFI-A binding protein 2	0.310522	1.15886e-06	0.000694513
4155	MBP	myelin basic protein	0.310281	1.06181e-06	0.000686672
84733	CBX2	chromobox 2	0.303936	5.81733e-06	0.00238541
6622	SNCA	synuclein alpha	0.30034	0.000626976	0.0296047
51512	GTSE1	G2 and S-phase expressed 1	0.299331	0.00110717	0.0403082
7988	ZNF212	zinc finger protein 212	0.298358	0.00141835	0.0455686
9364	RAB28	RAB28, member RAS oncogene family	0.298287	0.000665892	0.0307379
51337	THEM6	thioesterase superfamily member 6	0.297986	5.50907e-06	0.00232006
3727	JUND	JunD proto-oncogene, AP-1 transcription factor subunit	0.297611	0.000111528	0.0119779
197407	ZNF48	zinc finger protein 48	0.297593	0.000264655	0.0184607
2052	EPHX1	epoxide hydrolase 1	0.297306	1.38605e-05	0.00378903
122416	ANKRD9	ankyrin repeat domain 9	0.296923	1.95021e-05	0.00453555
9824	ARHGAP11A	Rho GTPase activating protein 11A	0.296674	0.000359168	0.0221207
23764	MAFF	MAF bZIP transcription factor F	0.29522	8.1749e-07	0.000553832
1326	MAP3K8	mitogen-activated protein kinase kinase kinase 8	0.294682	0.00156748	0.0479461
6502	SKP2	S-phase kinase associated protein 2	0.294376	0.000225969	0.0173316
79683	ZDHHC14	zinc finger DHHC-type containing 14	0.29414	0.000427164	0.0244709
440957	SMIM4	small integral membrane protein 4	0.292826	0.00045855	0.0253328
602	BCL3	BCL3 transcription coactivator	0.289953	0.000232541	0.0175896
4312	MMP1	matrix metallopeptidase 1	0.289867	0.000606661	0.0292663
144699	FBXL14	F-box and leucine rich repeat protein 14	0.288725	0.000974371	0.0370309
55723	ASF1B	anti-silencing function 1B histone chaperone	0.288397	4.08593e-05	0.00649662
100505385	IQCJ-SCHIP1	IQCJ-SCHIP1 readthrough	0.288111	5.49048e-05	0.00799558
64321	SOX17	SRY-box transcription factor 17	0.287463	6.96511e-05	0.0090442
2542	SLC37A4	solute carrier family 37 member 4	0.287279	0.00120713	0.041892
10500	SEMA6C	semaphorin 6C	0.284491	0.000259087	0.0182674
983	CDK1	cyclin dependent kinase 1	0.281834	0.000662952	0.0307379
1468	SLC25A10	solute carrier family 25 member 10	0.28101	8.24109e-05	0.0101112
9145	SYNGR1	synaptogyrin 1	0.280823	0.000119288	0.0120763
899	CCNF	cyclin F	0.279954	1.97969e-05	0.0045364
90007	MIDN	midnolin	0.278994	5.32808e-06	0.00230617
79022	TMEM106C	transmembrane protein 106C	0.278643	0.000398268	0.0236591
4281	MID1	midline 1	0.278527	3.45097e-05	0.00602148
116372	LYPD1	LY6/PLAUR domain containing 1	0.278325	3.47794e-05	0.00602148
8613	PLPP3	phospholipid phosphatase 3	0.278236	0.000833054	0.0345072
81610	FAM83D	family with sequence similarity 83 member D	0.278014	7.79405e-05	0.00982502
3621	ING1	inhibitor of growth family member 1	0.277387	0.000417884	0.0242062
81620	CDT1	chromatin licensing and DNA replication factor 1	0.2771	0.000199264	0.0160914
29946	SERTAD3	SERTA domain containing 3	0.275645	6.68063e-05	0.00892544
3659	IRF1	interferon regulatory factor 1	0.27559	2.07471e-05	0.00459522
6790	AURKA	aurora kinase A	0.275139	0.000197725	0.0160914
8532	CPZ	carboxypeptidase Z	0.272548	0.000157728	0.0139643
57458	TMCC3	transmembrane and coiled-coil domain family 3	0.272492	0.00137371	0.0448744
730755	KRTAP2-3	keratin associated protein 2-3	0.271882	4.72188e-05	0.00721337
26018	LRIG1	leucine rich repeats and immunoglobulin like domains 1	0.27161	0.0006638	0.0307379
1946	EFNA5	ephrin A5	0.271609	0.000288357	0.0192486
54910	SEMA4C	semaphorin 4C	0.270741	0.000866747	0.03503
56975	FAM20C	FAM20C golgi associated secretory pathway kinase	0.27063	3.86058e-05	0.00643025
197322	ACSF3	acyl-CoA synthetase family member 3	0.269181	0.000616041	0.0293916
991	CDC20	cell division cycle 20	0.267646	0.000644811	0.0301725
147166	TRIM16L	tripartite motif containing 16 like	0.267144	7.79636e-06	0.00260667
23616	SH3BP1	SH3 domain binding protein 1	0.26462	0.00169202	0.0495585
56997	COQ8A	coenzyme Q8A	0.26444	0.000146579	0.0131717
5558	PRIM2	DNA primase subunit 2	0.26429	6.32134e-05	0.00879456
403341	ZBTB34	zinc finger and BTB domain containing 34	0.264071	0.000769455	0.0333061
4001	LMNB1	lamin B1	0.262669	0.000852706	0.0347824
90378	SAMD1	sterile alpha motif domain containing 1	0.262051	0.000334674	0.0212853
59274	TLNRD1	talin rod domain containing 1	0.26199	0.000123103	0.0120763
11130	ZWINT	ZW10 interacting kinetochore protein	0.260625	0.000257967	0.0182674
5915	RARB	retinoic acid receptor beta	0.259376	7.86251e-06	0.00260667
201255	LRRC45	leucine rich repeat containing 45	0.259215	0.000198442	0.0160914
51203	NUSAP1	nucleolar and spindle associated protein 1	0.256703	0.00135213	0.0446374
11082	ESM1	endothelial cell specific molecule 1	0.25669	9.66881e-05	0.0110402
140467	ZNF358	zinc finger protein 358	0.256385	0.000197538	0.0160914
10253	SPRY2	sprouty RTK signaling antagonist 2	0.255159	0.000127411	0.0121799
1604	CD55	CD55 molecule (Cromer blood group)	0.255151	9.99484e-06	0.00324458
8140	SLC7A5	solute carrier family 7 member 5	0.25474	5.17984e-06	0.00230607
5272	SERPINB9	serpin family B member 9	0.25459	2.59661e-05	0.00532374
3619	INCENP	inner centromere protein	0.254198	0.00140999	0.0455042
898	CCNE1	cyclin E1	0.253843	4.40277e-05	0.00679247
7083	TK1	thymidine kinase 1	0.2534	0.000330969	0.0211716
84279	PRADC1	protease associated domain containing 1	0.252533	0.00160702	0.0482478
990	CDC6	cell division cycle 6	0.251808	0.00167704	0.0494917
7374	UNG	uracil DNA glycosylase	0.250702	0.000105344	0.0116417
286319	TUSC1	tumor suppressor candidate 1	0.250121	0.000139735	0.013019
57491	AHRR	aryl-hydrocarbon receptor repressor	0.249984	0.000140366	0.013019
55080	TAPBPL	TAP binding protein like	0.249666	0.000292243	0.0192955
5144	PDE4D	phosphodiesterase 4D	0.248113	0.00166341	0.0491828
1528	CYB5A	cytochrome b5 type A	0.248068	0.000803694	0.0337131
6241	RRM2	ribonucleotide reductase regulatory subunit M2	0.247274	0.00136669	0.0448612
64858	DCLRE1B	DNA cross-link repair 1B	0.247261	0.000205271	0.016319
55165	CEP55	centrosomal protein 55	0.24707	0.00114066	0.040523
139886	SPIN4	spindlin family member 4	0.246782	0.00149437	0.046588
3638	INSIG1	insulin induced gene 1	0.246781	2.15281e-05	0.00459522
1869	E2F1	E2F transcription factor 1	0.246622	0.000841531	0.0345072
5318	PKP2	plakophilin 2	0.246377	0.00113008	0.040523
55859	BEX1	brain expressed X-linked 1	0.246091	6.52709e-06	0.00245065
7153	TOP2A	DNA topoisomerase II alpha	0.245961	0.00142612	0.0457238
3418	IDH2	isocitrate dehydrogenase (NADP(+)) 2	0.243634	7.76166e-06	0.00260667
4605	MYBL2	MYB proto-oncogene like 2	0.242792	0.000388694	0.0234753
9479	MAPK8IP1	mitogen-activated protein kinase 8 interacting protein 1	0.241913	0.00156925	0.0479461
2305	FOXM1	forkhead box M1	0.241836	0.000353794	0.022103
138311	DIPK1B	divergent protein kinase domain 1B	0.241352	0.000309441	0.0202593
7025	NR2F1	nuclear receptor subfamily 2 group F member 1	0.240899	0.000554721	0.02792
4071	TM4SF1	transmembrane 4 L six family member 1	0.240601	2.3438e-05	0.00486948
3833	KIFC1	kinesin family member C1	0.239682	0.000196016	0.0160914
51063	CALHM2	calcium homeostasis modulator family member 2	0.239222	0.000900691	0.0356506
7857	SCG2	secretogranin II	0.239175	0.000120452	0.0120763
114990	VASN	vasorin	0.23887	0.000484664	0.0257749
57580	PREX1	phosphatidylinositol-3,4,5-trisphosphate dependent Rac exchange factor 1	0.238091	6.52684e-05	0.00892544
8535	CBX4	chromobox 4	0.237738	0.00107811	0.039962
115106	HAUS1	HAUS augmin like complex subunit 1	0.237611	0.000803622	0.0337131
688	KLF5	Kruppel like factor 5	0.237167	0.000390226	0.0234768
3241	HPCAL1	hippocalcin like 1	0.236531	0.00011223	0.0119779
10766	TOB2	transducer of ERBB2, 2	0.235945	2.13245e-05	0.00459522
217	ALDH2	aldehyde dehydrogenase 2 family member	0.234568	0.00023508	0.0176106
10076	PTPRU	protein tyrosine phosphatase receptor type U	0.23418	0.000152996	0.0136228
1027	CDKN1B	cyclin dependent kinase inhibitor 1B	0.233485	0.000289228	0.0192486
2013	EMP2	epithelial membrane protein 2	0.232923	0.00165869	0.0491364
65108	MARCKSL1	MARCKS like 1	0.232761	6.69158e-05	0.00892544
4037	LRP3	LDL receptor related protein 3	0.231495	0.000459403	0.0253328
1728	NQO1	NAD(P)H quinone dehydrogenase 1	0.23143	2.13333e-05	0.00459522
51659	GINS2	GINS complex subunit 2	0.230768	0.00162867	0.0487102
5327	PLAT	plasminogen activator, tissue type	0.229669	1.4768e-05	0.00390025
1051	CEBPB	CCAAT enhancer binding protein beta	0.228294	0.000651599	0.0303989
64129	TINAGL1	tubulointerstitial nephritis antigen like 1	0.227528	0.000143705	0.0130711
9055	PRC1	protein regulator of cytokinesis 1	0.227016	0.000840444	0.0345072
29128	UHRF1	ubiquitin like with PHD and ring finger domains 1	0.226746	0.000329382	0.0211716
157638	LRATD2	LRAT domain containing 2	0.225668	0.00046172	0.0253328
5064	PALM	paralemmin	0.224744	0.000122407	0.0120763
2119	ETV5	ETS variant transcription factor 5	0.224043	1.70879e-05	0.00421837
23464	GCAT	glycine C-acetyltransferase	0.222166	0.00169734	0.0496209
54742	LY6K	lymphocyte antigen 6 family member K	0.221222	0.00145929	0.0461229
678	ZFP36L2	ZFP36 ring finger protein like 2	0.21994	1.60219e-06	0.000891621
2919	CXCL1	C-X-C motif chemokine ligand 1	0.219106	0.000713603	0.0321663
10501	SEMA6B	semaphorin 6B	0.218612	2.71504e-05	0.00535516
114787	GPRIN1	G protein regulated inducer of neurite outgrowth 1	0.217444	0.000688425	0.0313875
3553	IL1B	interleukin 1 beta	0.216842	8.62274e-05	0.0103353
738	VPS51	VPS51 subunit of GARP complex	0.216185	0.000468812	0.0254805
9900	SV2A	synaptic vesicle glycoprotein 2A	0.214084	0.000913032	0.0358359
8318	CDC45	cell division cycle 45	0.213031	0.0004678	0.0254805
441478	NRARP	NOTCH regulated ankyrin repeat protein	0.212605	0.000136093	0.0127747
6217	RPS16	ribosomal protein S16	0.212164	0.000903311	0.0356506
57140	RNPEPL1	arginyl aminopeptidase like 1	0.210239	0.000458267	0.0253328
8612	PLPP2	phospholipid phosphatase 2	0.209857	0.00152624	0.0470929
51704	GPRC5B	G protein-coupled receptor class C group 5 member B	0.20976	0.000283803	0.0191438
57630	SH3RF1	SH3 domain containing ring finger 1	0.209577	0.00116968	0.0410496
1854	DUT	deoxyuridine triphosphatase	0.20879	0.000354624	0.022103
9401	RECQL4	RecQ like helicase 4	0.207703	0.000261239	0.0183362
3487	IGFBP4	insulin like growth factor binding protein 4	0.20697	1.23753e-05	0.00350604
2189	FANCG	FA complementation group G	0.206475	0.00135659	0.04469
6628	SNRPB	small nuclear ribonucleoprotein polypeptides B and B1	0.20548	0.00089354	0.0356091
55224	ETNK2	ethanolamine kinase 2	0.205416	0.00116241	0.0409555
79867	TCTN2	tectonic family member 2	0.205329	0.000500301	0.0262529
26289	AK5	adenylate kinase 5	0.205241	0.000505446	0.0262529
90427	BMF	Bcl2 modifying factor	0.205125	0.000623228	0.0295171
11007	CCDC85B	coiled-coil domain containing 85B	0.204669	0.00148438	0.046588
161198	CLEC14A	C-type lectin domain containing 14A	0.203912	3.22434e-05	0.00597669
51435	SCARA3	scavenger receptor class A member 3	0.203626	0.000120334	0.0120763
112616	CMTM7	CKLF like MARVEL transmembrane domain containing 7	0.202603	0.00017397	0.0152292
2539	G6PD	glucose-6-phosphate dehydrogenase	0.202474	6.54049e-05	0.00892544
286257	PAXX	PAXX non-homologous end joining factor	0.201604	0.00102799	0.038598
50861	STMN3	stathmin 3	0.20126	0.000472251	0.0254805
57088	PLSCR4	phospholipid scramblase 4	0.200263	0.000331529	0.0211716
112770	GLMP	glycosylated lysosomal membrane protein	0.199594	0.000621746	0.0295171
7112	TMPO	thymopoietin	0.199145	0.000801231	0.0337131
8727	CTNNAL1	catenin alpha like 1	0.198626	0.00113162	0.040523
124222	PAQR4	progestin and adipoQ receptor family member 4	0.198424	0.000521781	0.0270113
109	ADCY3	adenylate cyclase 3	0.197881	0.00105811	0.0394436
2002	ELK1	ETS transcription factor ELK1	0.197263	0.000117299	0.0120763
3976	LIF	LIF interleukin 6 family cytokine	0.196947	0.000144284	0.0130711
26205	GMEB2	glucocorticoid modulatory element binding protein 2	0.195748	0.000375727	0.0229592
81567	TXNDC5	thioredoxin domain containing 5	0.195702	3.45357e-05	0.00602148
89891	WDR34	WD repeat domain 34	0.195455	0.000808885	0.0337728
3925	STMN1	stathmin 1	0.195355	0.000196178	0.0160914
928	CD9	CD9 molecule	0.195038	0.000782852	0.0335427
1152	CKB	creatine kinase B	0.193961	0.00168814	0.0495585
2217	FCGRT	Fc fragment of IgG receptor and transporter	0.193861	0.000504794	0.0262529
56731	SLC2A4RG	SLC2A4 regulator	0.192761	0.000456986	0.0253328
4174	MCM5	minichromosome maintenance complex component 5	0.192285	6.75909e-05	0.00892544
51162	EGFL7	EGF like domain multiple 7	0.19109	0.000249003	0.0181307
7298	TYMS	thymidylate synthetase	0.191036	0.000122405	0.0120763
152006	RNF38	ring finger protein 38	0.190166	0.000588689	0.0289367
6470	SHMT1	serine hydroxymethyltransferase 1	0.189732	0.00156928	0.0479461
51274	KLF3	Kruppel like factor 3	0.189239	0.000337952	0.0214064
81926	ABHD17A	abhydrolase domain containing 17A	0.188787	0.00109632	0.0402334
8733	GPAA1	glycosylphosphatidylinositol anchor attachment 1	0.187913	0.00160305	0.0482478
3280	HES1	hes family bHLH transcription factor 1	0.187664	0.0011945	0.0417325
4176	MCM7	minichromosome maintenance complex component 7	0.187519	2.66255e-05	0.00535516
91283	MSANTD3	Myb/SANT DNA binding domain containing 3	0.18734	0.00028153	0.0191438
29781	NCAPH2	non-SMC condensin II complex subunit H2	0.185633	0.000546585	0.0277423
409	ARRB2	arrestin beta 2	0.185001	0.00107971	0.039962
25927	CNRIP1	cannabinoid receptor interacting protein 1	0.184295	0.00165153	0.0491109
8463	TEAD2	TEA domain transcription factor 2	0.183984	0.000168672	0.0148489
23179	RGL1	ral guanine nucleotide dissociation stimulator like 1	0.183004	0.00170657	0.0497042
4900	NRGN	neurogranin	0.182899	0.000988327	0.0373789
26147	PHF19	PHD finger protein 19	0.182634	0.000795198	0.0337131
4097	MAFG	MAF bZIP transcription factor G	0.182424	0.000194963	0.0160914
2237	FEN1	flap structure-specific endonuclease 1	0.182116	0.00106802	0.0397182
91768	CABLES1	Cdk5 and Abl enzyme substrate 1	0.181135	0.000116118	0.0120763
1942	EFNA1	ephrin A1	0.180714	0.00116437	0.0409555
8208	CHAF1B	chromatin assembly factor 1 subunit B	0.179729	0.00111971	0.0404476
3005	H1-0	H1.0 linker histone	0.179302	0.000688905	0.0313875
114897	C1QTNF1	C1q and TNF related 1	0.178811	0.000860933	0.0350262
4313	MMP2	matrix metallopeptidase 2	0.175982	8.56689e-05	0.0103353
149076	ZNF362	zinc finger protein 362	0.17531	0.000455589	0.0253328
1384	CRAT	carnitine O-acetyltransferase	0.174307	0.000455762	0.0253328
9368	SLC9A3R1	SLC9A3 regulator 1	0.174104	0.000745896	0.0327396
55148	UBR7	ubiquitin protein ligase E3 component n-recognin 7 (putative)	0.173659	0.000959482	0.0366465
54873	PALMD	palmdelphin	0.173349	0.000496506	0.0262529
1509	CTSD	cathepsin D	0.173294	0.00108754	0.0400616
5634	PRPS2	phosphoribosyl pyrophosphate synthetase 2	0.173138	0.000100426	0.0112579
896	CCND3	cyclin D3	0.172668	0.000357052	0.0221207
54939	COMMD4	COMM domain containing 4	0.172617	0.0015876	0.0482222
7026	NR2F2	nuclear receptor subfamily 2 group F member 2	0.172461	4.17381e-05	0.00656933
9275	BCL7B	BAF chromatin remodeling complex subunit BCL7B	0.170147	0.00139004	0.0451242
5757	PTMA	prothymosin alpha	0.16912	0.000257522	0.0182674
25937	WWTR1	WW domain containing transcription regulator 1	0.168104	0.00134515	0.0445013
4171	MCM2	minichromosome maintenance complex component 2	0.165373	0.000220838	0.0172055
10626	TRIM16	tripartite motif containing 16	0.164639	0.000178882	0.0155718
114904	C1QTNF6	C1q and TNF related 6	0.163097	0.00125888	0.0431604
23580	CDC42EP4	CDC42 effector protein 4	0.162617	0.00132452	0.0442891
11282	MGAT4B	alpha-1,3-mannosyl-glycoprotein 4-beta-N-acetylglucosaminyltransferase B	0.162296	0.0016398	0.0488553
79073	TMEM109	transmembrane protein 109	0.162119	0.000567013	0.0282275
8692	HYAL2	hyaluronidase 2	0.161966	0.00108751	0.0400616
6520	SLC3A2	solute carrier family 3 member 2	0.161498	0.000743216	0.0327396
10608	MXD4	MAX dimerization protein 4	0.161371	0.000743965	0.0327396
6118	RPA2	replication protein A2	0.161229	0.000593216	0.0289764
9315	NREP	neuronal regeneration related protein	0.160999	0.000555757	0.02792
1267	CNP	2',3'-cyclic nucleotide 3' phosphodiesterase	0.160972	8.48718e-05	0.0103318
23645	PPP1R15A	protein phosphatase 1 regulatory subunit 15A	0.160396	0.000616805	0.0293916
7050	TGIF1	TGFB induced factor homeobox 1	0.160004	0.00149243	0.046588
81603	TRIM8	tripartite motif containing 8	0.158538	0.000553177	0.02792
1017	CDK2	cyclin dependent kinase 2	0.158113	0.00071632	0.0321663
8325	FZD8	frizzled class receptor 8	0.157735	0.000504395	0.0262529
84935	MEDAG	mesenteric estrogen dependent adipogenesis	0.157482	0.00160314	0.0482478
7296	TXNRD1	thioredoxin reductase 1	0.157288	0.000327783	0.0211716
4298	MLLT1	MLLT1 super elongation complex subunit	0.156319	0.00130589	0.044044
55734	ZFP64	ZFP64 zinc finger protein	0.153618	0.00162584	0.0487102
10036	CHAF1A	chromatin assembly factor 1 subunit A	0.153217	0.000796067	0.0337131
59277	NTN4	netrin 4	0.153173	3.92038e-05	0.00643025
10982	MAPRE2	microtubule associated protein RP/EB family member 2	0.151773	0.000725965	0.0325057
5184	PEPD	peptidase D	0.151726	0.00151043	0.0466974
29890	RBM15B	RNA binding motif protein 15B	0.14972	0.00111848	0.0404476
7091	TLE4	TLE family member 4, transcriptional corepressor	0.147561	0.000276962	0.0189282
6659	SOX4	SRY-box transcription factor 4	0.147429	0.000445765	0.0253328
56257	MEPCE	methylphosphate capping enzyme	0.146343	0.00114446	0.0405294
6888	TALDO1	transaldolase 1	0.144395	0.000474223	0.0254805
1605	DAG1	dystroglycan 1	0.143667	0.00133502	0.0444869
9334	B4GALT5	beta-1,4-galactosyltransferase 5	0.142619	0.000215429	0.016986
5902	RANBP1	RAN binding protein 1	0.14009	0.000318386	0.0206712
84969	TOX2	TOX high mobility group box family member 2	0.139371	0.00149493	0.046588
284361	EMC10	ER membrane protein complex subunit 10	0.139115	0.00163365	0.0487653
84823	LMNB2	lamin B2	0.138728	0.00165483	0.0491154
23636	NUP62	nucleoporin 62	0.13582	0.00089296	0.0356091
81619	TSPAN14	tetraspanin 14	0.132299	0.00158576	0.0482222
57153	SLC44A2	solute carrier family 44 member 2	0.131759	0.000526882	0.027185
221749	PXDC1	PX domain containing 1	0.128805	0.00155282	0.0478183
7086	TKT	transketolase	0.126296	0.00141051	0.0455042
7048	TGFBR2	transforming growth factor beta receptor 2	0.124913	0.00138104	0.0450195
23468	CBX5	chromobox 5	0.123578	0.000920118	0.0360028
11100	HNRNPUL1	heterogeneous nuclear ribonucleoprotein U like 1	0.121406	0.000783567	0.0335427
334	APLP2	amyloid beta precursor like protein 2	0.0973202	0.00128427	0.0435032
595	CCND1	cyclin D1	-0.102855	0.000666757	0.0307379
23603	CORO1C	coronin 1C	-0.10286	0.00145795	0.0461229
47	ACLY	ATP citrate lyase	-0.107131	0.00118736	0.0415761
3678	ITGA5	integrin subunit alpha 5	-0.109309	0.00148466	0.046588
831	CAST	calpastatin	-0.114071	0.000867093	0.03503
7414	VCL	vinculin	-0.115121	0.000934425	0.0362194
800	CALD1	caldesmon 1	-0.115875	0.00113562	0.040523
5054	SERPINE1	serpin family E member 1	-0.116342	0.000804856	0.0337131
1316	KLF6	Kruppel like factor 6	-0.117926	0.000775614	0.0334782
6713	SQLE	squalene epoxidase	-0.120326	0.00110141	0.0402334
11010	GLIPR1	GLI pathogenesis related 1	-0.120916	0.000906021	0.0356506
2060	EPS15	epidermal growth factor receptor pathway substrate 15	-0.126553	0.000882913	0.0353665
10631	POSTN	periostin	-0.133999	0.00087377	0.0351596
4015	LOX	lysyl oxidase	-0.13481	0.000961906	0.0366465
6446	SGK1	serum/glucocorticoid regulated kinase 1	-0.136046	0.000941775	0.036274
56034	PDGFC	platelet derived growth factor C	-0.136165	0.000778102	0.0334928
5352	PLOD2	procollagen-lysine,2-oxoglutarate 5-dioxygenase 2	-0.13688	0.000904555	0.0356506
29126	CD274	CD274 molecule	-0.141518	0.0015858	0.0482222
57486	NLN	neurolysin	-0.142351	0.00104653	0.0391056
182	JAG1	jagged canonical Notch ligand 1	-0.142594	0.000457222	0.0253328
9282	MED14	mediator complex subunit 14	-0.143785	0.000744745	0.0327396
7045	TGFBI	transforming growth factor beta induced	-0.146958	5.8641e-05	0.00838297
205	AK4	adenylate kinase 4	-0.147452	0.000311103	0.0202829
8507	ENC1	ectodermal-neural cortex 1	-0.148799	0.00137042	0.0448612
1030	CDKN2B	cyclin dependent kinase inhibitor 2B	-0.151096	0.00128091	0.0434841
1282	COL4A1	collagen type IV alpha 1 chain	-0.151197	0.000479401	0.0255823
3918	LAMC2	laminin subunit gamma 2	-0.152952	5.99199e-05	0.00843504
55341	LSG1	large 60S subunit nuclear export GTPase 1	-0.155778	0.000343216	0.0215645
57103	TIGAR	TP53 induced glycolysis regulatory phosphatase	-0.158578	0.0015012	0.0466634
3667	IRS1	insulin receptor substrate 1	-0.159733	0.00159939	0.0482478
2058	EPRS1	glutamyl-prolyl-tRNA synthetase 1	-0.16158	0.00041572	0.0242062
3685	ITGAV	integrin subunit alpha V	-0.16604	0.00122418	0.0422953
9635	CLCA2	chloride channel accessory 2	-0.166639	0.00144972	0.0460309
5021	OXTR	oxytocin receptor	-0.167767	0.000123104	0.0120763
4638	MYLK	myosin light chain kinase	-0.169158	0.000250495	0.0181545
4603	MYBL1	MYB proto-oncogene like 1	-0.17138	0.000875492	0.0351596
2316	FLNA	filamin A	-0.172343	0.00111149	0.0403712
55689	YEATS2	YEATS domain containing 2	-0.174752	0.000229146	0.0174173
64318	NOC3L	NOC3 like DNA replication regulator	-0.177397	0.000762508	0.0331883
11177	BAZ1A	bromodomain adjacent to zinc finger domain 1A	-0.1791	0.000111373	0.0119779
147372	CCBE1	collagen and calcium binding EGF domains 1	-0.179758	6.39168e-06	0.00245065
604	BCL6	BCL6 transcription repressor	-0.182497	0.00134138	0.0445013
57514	ARHGAP31	Rho GTPase activating protein 31	-0.183169	0.000844848	0.0345523
140890	SREK1	splicing regulatory glutamic acid and lysine rich protein 1	-0.185038	0.00119938	0.0418093
5420	PODXL	podocalyxin like	-0.188693	4.28206e-05	0.0066723
9295	SRSF11	serine and arginine rich splicing factor 11	-0.188971	0.00024568	0.0181307
57189	DENND11	DENN domain containing 11	-0.189003	0.000840899	0.0345072
347902	AMIGO2	adhesion molecule with Ig like domain 2	-0.19135	0.000113846	0.0119862
6431	SRSF6	serine and arginine rich splicing factor 6	-0.191665	0.000801582	0.0337131
6515	SLC2A3	solute carrier family 2 member 3	-0.193266	0.00057468	0.028518
134147	CMBL	carboxymethylenebutenolidase homolog	-0.194632	0.000358331	0.0221207
9584	RBM39	RNA binding motif protein 39	-0.195961	9.70676e-05	0.0110402
57148	RALGAPB	Ral GTPase activating protein non-catalytic beta subunit	-0.196205	0.000455395	0.0253328
1213	CLTC	clathrin heavy chain	-0.196906	0.000503312	0.0262529
140766	ADAMTS14	ADAM metallopeptidase with thrombospondin type 1 motif 14	-0.197004	0.00168732	0.0495585
57187	THOC2	THO complex 2	-0.2009	0.00148803	0.046588
57698	SHTN1	shootin 1	-0.201285	0.00150633	0.0466634
22984	PDCD11	programmed cell death 11	-0.201898	0.000257687	0.0182674
58517	RBM25	RNA binding motif protein 25	-0.201987	0.000222068	0.0172153
11043	MID2	midline 2	-0.202335	0.00126132	0.0431604
9369	NRXN3	neurexin 3	-0.2034	0.00143153	0.0458032
55603	TENT5A	terminal nucleotidyltransferase 5A	-0.203677	0.00145047	0.0460309
134957	STXBP5	syntaxin binding protein 5	-0.205597	0.0011361	0.040523
85440	DOCK7	dedicator of cytokinesis 7	-0.207622	0.000942818	0.036274
6793	STK10	serine/threonine kinase 10	-0.208624	0.000181814	0.0156521
2152	F3	coagulation factor III, tissue factor	-0.209773	1.40996e-06	0.000813701
57169	ZNFX1	zinc finger NFX1-type containing 1	-0.211211	0.000147085	0.0131717
25943	C20orf194	chromosome 20 open reading frame 194	-0.211851	0.00160457	0.0482478
27244	SESN1	sestrin 1	-0.212323	0.000923418	0.0360028
10521	DDX17	DEAD-box helicase 17	-0.215165	0.000219273	0.0171694
1606	DGKA	diacylglycerol kinase alpha	-0.215813	0.000248217	0.0181307
27063	ANKRD1	ankyrin repeat domain 1	-0.21786	6.65956e-06	0.00245065
1756	DMD	dystrophin	-0.218134	7.23692e-06	0.00256286
55814	BDP1	B double prime 1, subunit of RNA polymerase III transcription initiation factor IIIB	-0.224713	0.00148522	0.046588
55102	ATG2B	autophagy related 2B	-0.225143	0.00134245	0.0445013
84461	NEURL4	neuralized E3 ubiquitin protein ligase 4	-0.225381	0.000686391	0.0313875
1464	CSPG4	chondroitin sulfate proteoglycan 4	-0.226138	0.000393984	0.0235213
22908	SACM1L	SAC1 like phosphatidylinositide phosphatase	-0.226447	0.000897925	0.0356506
3624	INHBA	inhibin subunit beta A	-0.229757	2.83163e-05	0.00544722
1130	LYST	lysosomal trafficking regulator	-0.230013	0.000978434	0.0370948
23390	ZDHHC17	zinc finger DHHC-type containing 17	-0.232254	0.000410757	0.0241525
8239	USP9X	ubiquitin specific peptidase 9 X-linked	-0.232535	0.000810618	0.0337728
23358	USP24	ubiquitin specific peptidase 24	-0.234392	0.00170547	0.0497042
219285	SAMD9L	sterile alpha motif domain containing 9 like	-0.237871	0.000460591	0.0253328
64062	RBM26	RNA binding motif protein 26	-0.243285	0.000128198	0.0121804
140710	SOGA1	suppressor of glucose, autophagy associated 1	-0.248113	0.00127244	0.0433854
7422	VEGFA	vascular endothelial growth factor A	-0.252567	2.99451e-05	0.0056903
7181	NR2C1	nuclear receptor subfamily 2 group C member 1	-0.254461	0.000142925	0.0130711
23414	ZFPM2	zinc finger protein, FOG family member 2	-0.255981	0.00027634	0.0189282
27340	UTP20	UTP20 small subunit processome component	-0.26328	0.00168969	0.0495585
9980	DOP1B	DOP1 leucine zipper like protein B	-0.266444	0.000287003	0.0192486
10516	FBLN5	fibulin 5	-0.267336	2.28487e-06	0.00122768
100846978	LINC00506	long intergenic non-protein coding RNA 506	-0.27132	0.000940814	0.036274
84129	ACAD11	acyl-CoA dehydrogenase family member 11	-0.27342	0.000419672	0.0242197
7402	UTRN	utrophin	-0.275054	0.000769489	0.0333061
1293	COL6A3	collagen type VI alpha 3 chain	-0.275718	6.00879e-05	0.00843504
89796	NAV1	neuron navigator 1	-0.278694	0.000265383	0.0184607
25957	PNISR	PNN interacting serine and arginine rich protein	-0.281691	0.00054025	0.0275104
100462981	MTRNR2L2	MT-RNR2 like 2	-0.283272	1.08717e-05	0.00343701
57724	EPG5	ectopic P-granules autophagy protein 5 homolog	-0.283275	0.000290298	0.0192486
23308	ICOSLG	inducible T cell costimulator ligand	-0.283309	0.000370182	0.0227094
54206	ERRFI1	ERBB receptor feedback inhibitor 1	-0.284195	4.94283e-08	7.70192e-05
639	PRDM1	PR/SET domain 1	-0.289312	0.000180559	0.0156304
85301	COL27A1	collagen type XXVII alpha 1 chain	-0.292414	0.000712698	0.0321663
255928	SYT14	synaptotagmin 14	-0.292446	0.000498608	0.0262529
100462977	MTRNR2L1	MT-RNR2 like 1	-0.293168	0.000388385	0.0234753
25890	ABI3BP	ABI family member 3 binding protein	-0.296906	3.54753e-05	0.00607446
89797	NAV2	neuron navigator 2	-0.304565	0.00122998	0.0424018
4193	MDM2	MDM2 proto-oncogene	-0.305467	7.03711e-09	1.82754e-05
389336	C5orf46	chromosome 5 open reading frame 46	-0.306459	5.10451e-05	0.00764793
100463486	MTRNR2L8	MT-RNR2 like 8	-0.309111	4.47126e-06	0.00217723
196441	ZFC3H1	zinc finger C3H1-type containing	-0.314168	0.000611191	0.0293916
63908	NAPB	NSF attachment protein beta	-0.319099	0.000246823	0.0181307
284371	ZNF841	zinc finger protein 841	-0.320387	0.000633375	0.0298164
7145	TNS1	tensin 1	-0.321417	8.78803e-05	0.0104531
55769	ZNF83	zinc finger protein 83	-0.322954	0.0012622	0.0431604
27303	RBMS3	RNA binding motif single stranded interacting protein 3	-0.323493	1.13857e-05	0.00343701
220869	CBWD5	COBW domain containing 5	-0.325547	0.000101491	0.0112959
5339	PLEC	plectin	-0.328671	0.00112138	0.0404476
6709	SPTAN1	spectrin alpha, non-erythrocytic 1	-0.331269	0.000565882	0.0282275
4820	NKTR	natural killer cell triggering receptor	-0.336953	3.9687e-05	0.00643951
160851	DGKH	diacylglycerol kinase eta	-0.339784	0.000814796	0.0338564
57519	STARD9	StAR related lipid transfer domain containing 9	-0.345827	0.00110253	0.0402334
19	ABCA1	ATP binding cassette subfamily A member 1	-0.346553	1.82578e-05	0.0043105
55870	ASH1L	ASH1 like histone lysine methyltransferase	-0.348775	0.00120445	0.041892
4649	MYO9A	myosin IXA	-0.353334	0.00138851	0.0451242
100463488	MTRNR2L10	MT-RNR2 like 10	-0.358497	1.11357e-05	0.00343701
57448	BIRC6	baculoviral IAP repeat containing 6	-0.359021	0.00129417	0.0437435
4026	LPP	LIM domain containing preferred translocation partner in lipoma	-0.362114	0.000392191	0.0235043
51747	LUC7L3	LUC7 like 3 pre-mRNA splicing factor	-0.364579	3.88236e-05	0.00643025
2317	FLNB	filamin B	-0.366975	0.000274913	0.0189282
100131257	LOC100131257	zinc finger protein 655 pseudogene	-0.367854	7.34759e-05	0.009462
131544	CRYBG3	crystallin beta-gamma domain containing 3	-0.368336	0.000744173	0.0327396
100131755	ARMCX4	armadillo repeat containing X-linked 4	-0.371654	0.000538639	0.0275104
23049	SMG1	SMG1 nonsense mediated mRNA decay associated PI3K related kinase	-0.381836	0.000596193	0.0290309
2335	FN1	fibronectin 1	-0.38213	0.00131234	0.0440707
100507321	ERVK13-1	endogenous retrovirus group K13 member 1	-0.398615	0.000270864	0.0187583
8473	OGT	O-linked N-acetylglucosamine (GlcNAc) transferase	-0.401297	6.7194e-05	0.00892544
57674	RNF213	ring finger protein 213	-0.407614	0.000949061	0.0364243
55384	MEG3	maternally expressed 3	-0.409296	0.000924215	0.0360028
10075	HUWE1	HECT, UBA and WWE domain containing E3 ubiquitin protein ligase 1	-0.411141	0.00140245	0.0454323
9866	TRIM66	tripartite motif containing 66	-0.421961	0.00144724	0.0460309
254048	UBN2	ubinuclein 2	-0.432442	0.000124777	0.0120763
283131	NEAT1	nuclear paraspeckle assembly transcript 1	-0.471029	0.000299242	0.0196742
317649	EIF4E3	eukaryotic translation initiation factor 4E family member 3	-0.483185	0.000244414	0.0181307
120114	FAT3	FAT atypical cadherin 3	-0.486245	0.00103634	0.038818
23195	MDN1	midasin AAA ATPase 1	-0.486453	0.00159782	0.0482478
2201	FBN2	fibrillin 2	-0.493805	0.000404183	0.023856
8085	KMT2D	lysine methyltransferase 2D	-0.49491	0.000840575	0.0345072
100616408	MIR5047	microRNA 5047	-0.495069	0.000603871	0.0292221
1832	DSP	desmoplakin	-0.499317	1.72483e-05	0.00421837
440270	GOLGA8B	golgin A8 family member B	-0.50264	0.00131103	0.0440707
4035	LRP1	LDL receptor related protein 1	-0.508707	0.00133615	0.0444869
7503	XIST	X inactive specific transcript	-0.509553	9.67945e-05	0.0110402
5143	PDE4C	phosphodiesterase 4C	-0.519413	0.000247482	0.0181307
284836	LINC00319	long intergenic non-protein coding RNA 319	-0.540847	0.00155917	0.0479191
149478	BTBD19	BTB domain containing 19	-0.541921	9.62137e-05	0.0110402
51351	ZNF117	zinc finger protein 117	-0.543243	0.000183252	0.0156891
341277	OVCH2	ovochymase 2 (gene/pseudogene)	-0.551662	0.000472931	0.0254805
113146	AHNAK2	AHNAK nucleoprotein 2	-0.553424	0.000110442	0.0119779
2200	FBN1	fibrillin 1	-0.572094	0.000341242	0.0215273
158056	MAMDC4	MAM domain containing 4	-0.576281	0.00110056	0.0402334
646851	FAM227A	family with sequence similarity 227 member A	-0.642881	0.00127897	0.0434841
79026	AHNAK	AHNAK nucleoprotein	-0.657038	0.000478105	0.0255823
101929486	LINC01722	long intergenic non-protein coding RNA 1722	-0.912308	0.00126307	0.0431604
340393	TMEM249	transmembrane protein 249	-0.924268	0.000135291	0.0127747
101927700	LINC01524	long intergenic non-protein coding RNA 1524	-1.07829	0.00116043	0.0409555
1009	CDH11	cadherin 11	-1.17462	0.000804721	0.0337131
8123	PWAR5	Prader Willi/Angelman region RNA 5	-1.24288	0.000283316	0.0191438
116444	GRIN3B	glutamate ionotropic receptor NMDA type subunit 3B	-1.29784	0.000421312	0.0242247
442590	SPDYE5	speedy/RINGO cell cycle regulator family member E5	-1.49296	0.000578775	0.0285395
1270	CNTF	ciliary neurotrophic factor	-1.59117	0.000756219	0.0330067
441461	STX17-AS1	STX17 antisense RNA 1	-1.99116	0.00141538	0.0455669
54894	RNF43	ring finger protein 43	-2.02943	0.000593174	0.0289764
7754	ZNF204P	zinc finger protein 204, pseudogene	-2.28016	0.000615846	0.0293916
101060321	TBC1D3G	TBC1 domain family member 3G	-3.56169	0.000235054	0.0176106
100133331	LOC100133331	uncharacterized LOC100133331	-4.63827	0.000731156	0.0326443

## Sheet: HG 48 hr - Podocytes
ENTREZID	SYMBOL	GENENAME	logFC	p-value	FDR p-value
728752	LOC728752	uncharacterized LOC728752	0.832655	0.000589071	0.0462751
60677	CELF6	CUGBP Elav-like family member 6	0.792566	0.000607702	0.0471089
6319	SCD	stearoyl-CoA desaturase	0.592742	1.93519e-30	2.65527e-26
3833	KIFC1	kinesin family member C1	0.559845	4.31001e-05	0.0086967
983	CDK1	cyclin dependent kinase 1	0.539387	0.000267912	0.0278486
29116	MYLIP	myosin regulatory light chain interacting protein	0.537163	1.5277e-08	1.9755e-05
50486	G0S2	G0/G1 switch 2	0.525369	5.30698e-07	0.000330987
2827	GPR3	G protein-coupled receptor 3	0.517428	0.000270005	0.0278551
126014	OSCAR	osteoclast associated, immunoglobulin-like receptor	0.469892	1.86374e-05	0.00501419
55723	ASF1B	anti-silencing function 1B histone chaperone	0.454976	5.50089e-05	0.0101449
9466	IL27RA	interleukin 27 receptor subunit alpha	0.454596	0.000394349	0.0352853
131583	FAM43A	family with sequence similarity 43 member A	0.43311	0.000100696	0.0148565
4605	MYBL2	MYB proto-oncogene like 2	0.416477	2.70979e-05	0.00663946
3162	HMOX1	heme oxygenase 1	0.406207	2.95558e-05	0.00693978
4037	LRP3	LDL receptor related protein 3	0.38704	1.00061e-05	0.00307524
51659	GINS2	GINS complex subunit 2	0.386723	0.000180354	0.0217192
1728	NQO1	NAD(P)H quinone dehydrogenase 1	0.376078	1.07961e-09	2.46888e-06
1978	EIF4EBP1	eukaryotic translation initiation factor 4E binding protein 1	0.375474	1.58374e-08	1.9755e-05
114757	CYGB	cytoglobin	0.351425	7.01931e-05	0.0121914
440	ASNS	asparagine synthetase (glutamine-hydrolyzing)	0.332758	2.86918e-14	1.9684e-10
29968	PSAT1	phosphoserine aminotransferase 1	0.323495	7.40723e-12	3.38782e-08
19	ABCA1	ATP binding cassette subfamily A member 1	0.321379	1.43358e-06	0.00065567
2791	GNG11	G protein subunit gamma 11	0.311906	1.52109e-07	0.00011595
26227	PHGDH	phosphoglycerate dehydrogenase	0.309525	2.96717e-08	3.39271e-05
6520	SLC3A2	solute carrier family 3 member 2	0.300171	1.48534e-10	5.09509e-07
7378	UPP1	uridine phosphorylase 1	0.283141	0.000201444	0.0231345
124935	SLC43A2	solute carrier family 43 member 2	0.282645	4.23988e-06	0.00153093
6720	SREBF1	sterol regulatory element binding transcription factor 1	0.282209	7.19436e-09	1.23392e-05
57761	TRIB3	tribbles pseudokinase 3	0.276341	1.61414e-05	0.00442951
116372	LYPD1	LY6/PLAUR domain containing 1	0.275567	7.58237e-05	0.0128442
91947	ARRDC4	arrestin domain containing 4	0.27274	1.46482e-08	1.9755e-05
79094	CHAC1	ChaC glutathione specific gamma-glutamylcyclotransferase 1	0.268736	0.000180452	0.0217192
11130	ZWINT	ZW10 interacting kinetochore protein	0.26391	0.000387577	0.0352853
58526	MID1IP1	MID1 interacting protein 1	0.261824	0.000410509	0.0356493
440359	YBX3P1	Y-box binding protein 3 pseudogene 1	0.251193	0.00055572	0.0448906
6510	SLC1A5	solute carrier family 1 member 5	0.249141	8.18568e-08	7.48771e-05
7296	TXNRD1	thioredoxin reductase 1	0.24876	4.62531e-05	0.00903163
4015	LOX	lysyl oxidase	0.243175	2.01982e-06	0.000839816
10797	MTHFD2	methylenetetrahydrofolate dehydrogenase (NADP+ dependent) 2, methenyltetrahydrofolate cyclohydrolase	0.232923	2.76647e-07	0.000189794
7424	VEGFC	vascular endothelial growth factor C	0.228062	0.000206398	0.0231345
4174	MCM5	minichromosome maintenance complex component 5	0.226978	0.000409017	0.0356493
1632	ECI1	enoyl-CoA delta isomerase 1	0.22565	0.000334924	0.0321329
9446	GSTO1	glutathione S-transferase omega 1	0.223634	0.000173584	0.0216522
55969	RAB5IF	RAB5 interacting factor	0.221399	9.62872e-05	0.0146795
8140	SLC7A5	solute carrier family 7 member 5	0.221302	4.35139e-07	0.000284312
84798	C19orf48	chromosome 19 open reading frame 48	0.220582	0.000404869	0.0356493
84310	C7orf50	chromosome 7 open reading frame 50	0.208244	0.000626767	0.0483139
10628	TXNIP	thioredoxin interacting protein	0.204282	0.000230517	0.0249049
5106	PCK2	phosphoenolpyruvate carboxykinase 2, mitochondrial	0.202441	6.18018e-05	0.0111528
30011	SH3KBP1	SH3 domain containing kinase binding protein 1	0.200775	9.97672e-05	0.0148565
7980	TFPI2	tissue factor pathway inhibitor 2	0.199306	0.000244456	0.0260014
26585	GREM1	gremlin 1, DAN family BMP antagonist	0.194312	0.000207386	0.0231345
80329	ULBP1	UL16 binding protein 1	0.194169	0.000427335	0.0364191
379	ARL4D	ADP ribosylation factor like GTPase 4D	0.193396	0.000498832	0.0414816
79924	ADM2	adrenomedullin 2	0.192251	0.000556184	0.0448906
3015	H2AFZ	H2A histone family member Z	0.191867	8.9876e-05	0.0141746
6472	SHMT2	serine hydroxymethyltransferase 2	0.189199	1.90216e-05	0.00501914
2181	ACSL3	acyl-CoA synthetase long chain family member 3	0.185659	0.000168037	0.0213484
2872	MKNK2	MAP kinase interacting serine/threonine kinase 2	0.181358	0.000190572	0.0223491
7453	WARS	tryptophanyl-tRNA synthetase	0.180389	0.000140406	0.0185241
8614	STC2	stanniocalcin 2	0.179987	1.00857e-05	0.00307524
5366	PMAIP1	phorbol-12-myristate-13-acetate-induced protein 1	0.17777	0.00022668	0.0248823
6888	TALDO1	transaldolase 1	0.174392	0.000264433	0.0276968
10376	TUBA1B	tubulin alpha 1b	0.17009	0.000491248	0.0411001
6509	SLC1A4	solute carrier family 1 member 4	0.168627	0.00018867	0.0223167
7345	UCHL1	ubiquitin C-terminal hydrolase L1	0.162888	0.000582648	0.0462111
8565	YARS	tyrosyl-tRNA synthetase	0.157861	0.000230366	0.0249049
7086	TKT	transketolase	0.154743	0.000313724	0.0308978
3992	FADS1	fatty acid desaturase 1	0.151063	0.000133214	0.0179415
5621	PRNP	prion protein	0.14128	0.000410142	0.0356493
3716	JAK1	Janus kinase 1	-0.133596	0.00066013	0.0497673
388	RHOB	ras homolog family member B	-0.1665	0.000104271	0.0150601
6272	SORT1	sortilin 1	-0.16883	0.000447087	0.0376348
259217	HSPA12A	heat shock protein family A (Hsp70) member 12A	-0.18025	6.3927e-05	0.0112454
23208	SYT11	synaptotagmin 11	-0.180822	0.000126246	0.0174972
3099	HK2	hexokinase 2	-0.18085	0.000345758	0.0322731
22859	ADGRL1	adhesion G protein-coupled receptor L1	-0.181626	0.000184953	0.0220673
3773	KCNJ16	potassium voltage-gated channel subfamily J member 16	-0.181784	0.00020154	0.0231345
54675	CRLS1	cardiolipin synthase 1	-0.185901	5.54529e-05	0.0101449
51473	DCDC2	doublecortin domain containing 2	-0.186976	8.1201e-06	0.00268635
11096	ADAMTS5	ADAM metallopeptidase with thrombospondin type 1 motif 5	-0.191668	0.000151458	0.0196052
11016	ATF7	activating transcription factor 7	-0.193401	8.48031e-05	0.01353
10892	MALT1	MALT1 paracaspase	-0.195086	0.000204632	0.0231345
28970	C11orf54	chromosome 11 open reading frame 54	-0.1954	0.000554486	0.0448906
8743	TNFSF10	TNF superfamily member 10	-0.196141	8.0762e-05	0.013351
2634	GBP2	guanylate binding protein 2	-0.196607	0.000308603	0.0308465
166336	PRICKLE2	prickle planar cell polarity protein 2	-0.198619	0.000339861	0.0321329
23112	TNRC6B	trinucleotide repeat containing 6B	-0.199863	0.00028707	0.0292655
3371	TNC	tenascin C	-0.202013	0.000150149	0.0196052
6533	SLC6A6	solute carrier family 6 member 6	-0.202285	0.000221158	0.0244719
26298	EHF	ETS homologous factor	-0.202303	0.000249065	0.0262879
10625	IVNS1ABP	influenza virus NS1A binding protein	-0.204051	6.58474e-07	0.000376455
7057	THBS1	thrombospondin 1	-0.206163	0.000310241	0.0308465
90293	KLHL13	kelch like family member 13	-0.207031	4.67346e-05	0.00903163
55785	FGD6	FYVE, RhoGEF and PH domain containing 6	-0.209016	9.90441e-05	0.0148565
9969	MED13	mediator complex subunit 13	-0.210455	0.000595159	0.0463987
9990	SLC12A6	solute carrier family 12 member 6	-0.213634	0.000525748	0.0431963
9620	CELSR1	cadherin EGF LAG seven-pass G-type receptor 1	-0.220211	4.08216e-05	0.00852577
255488	RNF144B	ring finger protein 144B	-0.22154	2.48034e-06	0.00100096
10725	NFAT5	nuclear factor of activated T cells 5	-0.22247	0.00065061	0.0493205
22837	COBLL1	cordon-bleu WH2 repeat protein like 1	-0.224661	9.04085e-07	0.000459442
7204	TRIO	trio Rho guanine nucleotide exchange factor	-0.230896	0.000319765	0.0308978
10207	PATJ	PATJ, crumbs cell polarity complex component	-0.231022	0.000287941	0.0292655
546	ATRX	ATRX, chromatin remodeler	-0.232269	1.56666e-06	0.000693424
83937	RASSF4	Ras association domain family member 4	-0.233525	0.000207104	0.0231345
23089	PEG10	paternally expressed 10	-0.233568	3.01343e-06	0.00114854
26523	AGO1	argonaute 1, RISC catalytic component	-0.236303	1.08008e-05	0.00315315
57522	SRGAP1	SLIT-ROBO Rho GTPase activating protein 1	-0.236712	2.98409e-05	0.00693978
10142	AKAP9	A-kinase anchoring protein 9	-0.237902	0.000394646	0.0352853
7351	UCP2	uncoupling protein 2	-0.238241	8.62778e-07	0.000455315
4638	MYLK	myosin light chain kinase	-0.240402	0.000136089	0.0181289
6772	STAT1	signal transducer and activator of transcription 1	-0.240563	1.00322e-06	0.000491612
5332	PLCB4	phospholipase C beta 4	-0.243076	4.10102e-05	0.00852577
1953	MEGF6	multiple EGF like domains 6	-0.245109	8.22291e-06	0.00268635
57451	TENM2	teneurin transmembrane protein 2	-0.247813	0.000420224	0.0361048
7145	TNS1	tensin 1	-0.253923	1.45758e-05	0.00408152
54769	DIRAS2	DIRAS family GTPase 2	-0.264975	4.26349e-05	0.0086967
57634	EP400	E1A binding protein p400	-0.268357	5.06971e-05	0.00952897
9201	DCLK1	doublecortin like kinase 1	-0.273028	6.85137e-06	0.00235019
1004	CDH6	cadherin 6	-0.281041	9.42103e-08	8.07912e-05
3709	ITPR2	inositol 1,4,5-trisphosphate receptor type 2	-0.284687	7.82339e-05	0.0130908
2736	GLI2	GLI family zinc finger 2	-0.288676	0.000133374	0.0179415
10125	RASGRP1	RAS guanyl releasing protein 1	-0.289666	0.000120851	0.0169204
85462	FHDC1	FH2 domain containing 1	-0.2898	9.37077e-05	0.0144468
84033	OBSCN	obscurin, cytoskeletal calmodulin and titin-interacting RhoGEF	-0.294632	0.000341914	0.0321329
5243	ABCB1	ATP binding cassette subfamily B member 1	-0.299155	3.66694e-05	0.00811518
22941	SHANK2	SH3 and multiple ankyrin repeat domains 2	-0.301677	2.83327e-06	0.00111072
79834	PEAK1	pseudopodium enriched atypical kinase 1	-0.303066	0.000521522	0.0431073
10075	HUWE1	HECT, UBA and WWE domain containing 1, E3 ubiquitin protein ligase	-0.303953	9.31451e-05	0.0144468
8295	TRRAP	transformation/transcription domain associated protein	-0.304809	0.000130184	0.0178626
130271	PLEKHH2	pleckstrin homology, MyTH4 and FERM domain containing H2	-0.306081	0.000648453	0.0493205
83716	CRISPLD2	cysteine rich secretory protein LCCL domain containing 2	-0.310704	6.65348e-08	6.52089e-05
463	ZFHX3	zinc finger homeobox 3	-0.31109	5.12291e-06	0.00180235
57674	RNF213	ring finger protein 213	-0.31376	0.000315627	0.0308978
203447	NRK	Nik related kinase	-0.316285	0.000238222	0.0255362
4035	LRP1	LDL receptor related protein 1	-0.32023	0.000306571	0.0308465
1462	VCAN	versican	-0.320296	3.99931e-05	0.00852577
11214	AKAP13	A-kinase anchoring protein 13	-0.321596	3.15606e-05	0.00721737
9901	SRGAP3	SLIT-ROBO Rho GTPase activating protein 3	-0.326211	0.000590201	0.0462751
115701	ALPK2	alpha kinase 2	-0.327158	3.457e-09	6.77621e-06
8924	HERC2	HECT and RLD domain containing E3 ubiquitin protein ligase 2	-0.327233	0.000178458	0.0217192
124976	SPNS2	sphingolipid transporter 2	-0.327978	1.99051e-07	0.000143746
9508	ADAMTS3	ADAM metallopeptidase with thrombospondin type 1 motif 3	-0.330188	2.22918e-05	0.00577105
26278	SACS	sacsin molecular chaperone	-0.331251	0.000340332	0.0321329
3694	ITGB6	integrin subunit beta 6	-0.334045	0.000581425	0.0462111
158471	PRUNE2	prune homolog 2	-0.334925	7.33541e-05	0.0125811
2195	FAT1	FAT atypical cadherin 1	-0.33617	0.000106537	0.015227
440712	RHEX	regulator of hemoglobinization and erythroid cell expansion	-0.34111	0.000421016	0.0361048
23001	WDFY3	WD repeat and FYVE domain containing 3	-0.341316	2.4814e-05	0.00630504
2246	FGF1	fibroblast growth factor 1	-0.345365	1.16046e-05	0.00331722
2201	FBN2	fibrillin 2	-0.349521	4.40188e-05	0.00875337
7857	SCG2	secretogranin II	-0.349985	0.000645829	0.0493205
22999	RIMS1	regulating synaptic membrane exocytosis 1	-0.350882	1.248e-06	0.000590475
23499	MACF1	microtubule-actin crosslinking factor 1	-0.354289	7.91178e-07	0.00043423
30820	KCNIP1	potassium voltage-gated channel interacting protein 1	-0.355949	4.81669e-05	0.00917915
8925	HERC1	HECT and RLD domain containing E3 ubiquitin protein ligase family member 1	-0.358295	8.3558e-05	0.0134882
10157	AASS	aminoadipate-semialdehyde synthase	-0.360144	3.24663e-05	0.00730278
288	ANK3	ankyrin 3	-0.364513	0.000561702	0.0450708
4026	LPP	LIM domain containing preferred translocation partner in lipoma	-0.366309	5.62115e-07	0.000335338
79776	ZFHX4	zinc finger homeobox 4	-0.375951	3.10618e-06	0.00115189
55607	PPP1R9A	protein phosphatase 1 regulatory subunit 9A	-0.378248	0.000104221	0.0150601
283450	HECTD4	HECT domain E3 ubiquitin protein ligase 4	-0.378495	2.67257e-05	0.00663946
58508	KMT2C	lysine methyltransferase 2C	-0.383953	0.000179143	0.0217192
124989	EFCAB13	EF-hand calcium binding domain 13	-0.406287	6.25878e-05	0.0111528
8085	KMT2D	lysine methyltransferase 2D	-0.411147	0.000396031	0.0352853
11314	CD300A	CD300a molecule	-0.413975	1.78034e-06	0.000763375
113146	AHNAK2	AHNAK nucleoprotein 2	-0.413975	1.78034e-06	0.000763375
8972	MGAM	maltase-glucoamylase	-0.422354	3.90988e-05	0.00851548
9037	SEMA5A	semaphorin 5A	-0.4234	7.97458e-10	2.18838e-06
3339	HSPG2	heparan sulfate proteoglycan 2	-0.429688	0.000392936	0.0352853
23195	MDN1	midasin AAA ATPase 1	-0.432281	0.000112431	0.0159038
1006	CDH8	cadherin 8	-0.439643	0.000167763	0.0213484
650623	BEND3P3	BEN domain containing 3 pseudogene 3	-0.445487	0.000443602	0.037572
667	DST	dystonin	-0.452354	1.06592e-05	0.00315315
80144	FRAS1	Fraser extracellular matrix complex subunit 1	-0.458742	2.9301e-05	0.00693978
79026	AHNAK	AHNAK nucleoprotein	-0.474207	8.29191e-05	0.0134882
23224	SYNE2	spectrin repeat containing nuclear envelope protein 2	-0.48087	5.31878e-08	5.61377e-05
353497	POLN	DNA polymerase nu	-0.527784	0.000319312	0.0308978
100507053	LOC100507053	uncharacterized LOC100507053	-0.547676	0.000349847	0.0324342
283455	KSR2	kinase suppressor of ras 2	-0.700403	0.000172821	0.0216522
353189	SLCO4C1	solute carrier organic anion transporter family member 4C1	-0.747907	1.36437e-07	0.00011012
92973	LINC00950	long intergenic non-protein coding RNA 950	-0.759725	9.89497e-06	0.00307524
55815	TSNAXIP1	translin associated factor X interacting protein 1	-0.815168	0.000359764	0.0331296

## Sheet: HG 96 hr - Podocytes
ENTREZID	SYMBOL	GENENAME	logFC	p-value	FDR p-value
1958	EGR1	early growth response 1	1.61739	6.58733e-46	9.03848e-42
1959	EGR2	early growth response 2	1.22396	1.05963e-07	1.8564e-05
5552	SRGN	serglycin	1.15859	0.0021467	0.0393328
3910	LAMA4	laminin subunit alpha 4	1.0242	0.000930184	0.0224012
55872	PBK	PDZ binding kinase	1.02346	3.38614e-05	0.00191988
4900	NRGN	neurogranin	0.981086	0.000735395	0.0189099
3821	KLRC1	killer cell lectin like receptor C1	0.935377	0.00033806	0.0107823
90865	IL33	interleukin 33	0.882179	4.39847e-09	1.31199e-06
23397	NCAPH	non-SMC condensin I complex subunit H	0.876464	0.000222759	0.00798105
50486	G0S2	G0/G1 switch 2	0.869975	8.23953e-17	1.88424e-13
3170	FOXA2	forkhead box A2	0.839436	0.000601783	0.0163183
55388	MCM10	minichromosome maintenance 10 replication initiation factor	0.83889	2.56952e-06	0.000251832
1780	DYNC1I1	dynein cytoplasmic 1 intermediate chain 1	0.816232	0.000307198	0.0100359
57709	SLC7A14	solute carrier family 7 member 14	0.80973	6.22421e-05	0.00307203
22943	DKK1	dickkopf WNT signaling pathway inhibitor 1	0.756224	0.000138081	0.00566969
3934	LCN2	lipocalin 2	0.740362	0.00174801	0.0344183
9568	GABBR2	gamma-aminobutyric acid type B receptor subunit 2	0.735442	2.81528e-05	0.00165787
10365	KLF2	Kruppel like factor 2	0.729213	2.0634e-06	0.000209636
983	CDK1	cyclin dependent kinase 1	0.647515	8.76212e-06	0.000660577
3833	KIFC1	kinesin family member C1	0.646191	1.72115e-06	0.000180274
9768	PCLAF	PCNA clamp associated factor	0.641994	4.67609e-06	0.000396299
6241	RRM2	ribonucleotide reductase regulatory subunit M2	0.638758	3.46602e-08	7.20564e-06
90187	EMILIN3	elastin microfibril interfacer 3	0.636565	0.000503469	0.014464
3553	IL1B	interleukin 1 beta	0.633406	9.26628e-07	0.000110559
4500	MT1L	metallothionein 1L, pseudogene	0.617744	3.37856e-08	7.13189e-06
4605	MYBL2	MYB proto-oncogene like 2	0.614189	3.15466e-10	1.31167e-07
5010	CLDN11	claudin 11	0.609761	0.000224659	0.00802747
6649	SOD3	superoxide dismutase 3	0.606581	0.000445477	0.0133215
7083	TK1	thymidine kinase 1	0.606124	1.34705e-06	0.000147863
794	CALB2	calbindin 2	0.605095	0.000563956	0.0157232
79801	SHCBP1	SHC binding and spindle associated 1	0.598013	0.000199018	0.00748144
27123	DKK2	dickkopf WNT signaling pathway inhibitor 2	0.589518	1.06002e-05	0.0007536
8318	CDC45	cell division cycle 45	0.586929	0.000433419	0.013157
100216001	MANCR	mitotically associated long non coding RNA	0.586268	0.00291486	0.0488144
58538	MPP4	membrane palmitoylated protein 4	0.585261	0.000310593	0.0100987
126014	OSCAR	osteoclast associated, immunoglobulin-like receptor	0.575475	1.23179e-07	2.06115e-05
150468	CKAP2L	cytoskeleton associated protein 2 like	0.553774	0.000145184	0.00587629
63967	CLSPN	claspin	0.552508	0.000106248	0.00473322
3885	KRT34	keratin 34	0.551716	0.000204852	0.00757621
100507032	TMCC1-AS1	TMCC1 antisense RNA 1 (head to head)	0.547358	0.00209764	0.0391588
2920	CXCL2	C-X-C motif chemokine ligand 2	0.545583	4.71004e-05	0.00249523
8900	CCNA1	cyclin A1	0.533452	6.38079e-06	0.000511993
401577	CD99P1	CD99 molecule pseudogene 1	0.531457	0.00141463	0.0294986
7153	TOP2A	DNA topoisomerase II alpha	0.519186	0.00018593	0.00710626
6941	TCF19	transcription factor 19	0.5165	1.79574e-11	1.02664e-08
55723	ASF1B	anti-silencing function 1B histone chaperone	0.515229	4.2837e-06	0.000369665
2827	GPR3	G protein-coupled receptor 3	0.512797	0.000304142	0.00998357
991	CDC20	cell division cycle 20	0.512179	0.000218593	0.00793471
3936	LCP1	lymphocyte cytosolic protein 1	0.50485	1.45047e-06	0.00015476
55165	CEP55	centrosomal protein 55	0.502828	4.97735e-07	6.56675e-05
4502	MT2A	metallothionein 2A	0.494093	1.41985e-08	3.74648e-06
6319	SCD	stearoyl-CoA desaturase	0.490672	3.34301e-21	1.52898e-17
11130	ZWINT	ZW10 interacting kinetochore protein	0.487944	1.59611e-11	9.52185e-09
11065	UBE2C	ubiquitin conjugating enzyme E2 C	0.484011	7.83123e-05	0.00369274
2583	B4GALNT1	beta-1,4-N-acetyl-galactosaminyltransferase 1	0.483553	0.00253967	0.044278
9134	CCNE2	cyclin E2	0.479728	7.42756e-06	0.000582363
440590	ZYG11A	zyg-11 family member A, cell cycle regulator	0.479067	0.00101317	0.0236088
10535	RNASEH2A	ribonuclease H2 subunit A	0.476502	2.81599e-11	1.43104e-08
114757	CYGB	cytoglobin	0.470056	8.49936e-08	1.55673e-05
64208	POPDC3	popeye domain containing 3	0.465917	1.94009e-08	4.67017e-06
9404	LPXN	leupaxin	0.458945	1.5883e-08	3.96238e-06
9088	PKMYT1	protein kinase, membrane associated tyrosine/threonine 1	0.458538	0.0012329	0.0267668
7378	UPP1	uridine phosphorylase 1	0.458008	1.01272e-09	3.38914e-07
84969	TOX2	TOX high mobility group box family member 2	0.456487	0.000262366	0.00900076
3576	CXCL8	C-X-C motif chemokine ligand 8	0.453422	4.84554e-15	5.96544e-12
1728	NQO1	NAD(P)H quinone dehydrogenase 1	0.452866	1.95254e-13	1.78605e-10
374	AREG	amphiregulin	0.447745	0.000128132	0.00538848
1848	DUSP6	dual specificity phosphatase 6	0.446674	5.2172e-15	5.96544e-12
374393	FAM111B	family with sequence similarity 111 member B	0.444414	0.00300264	0.0497724
51239	ANKRD39	ankyrin repeat domain 39	0.443521	0.0021011	0.0391701
9466	IL27RA	interleukin 27 receptor subunit alpha	0.437518	0.000654999	0.0174545
1490	CTGF	connective tissue growth factor	0.433109	7.36096e-16	1.12222e-12
6447	SCG5	secretogranin V	0.426398	0.000789569	0.0200624
8091	HMGA2	high mobility group AT-hook 2	0.422977	2.24061e-11	1.22973e-08
51514	DTL	denticleless E3 ubiquitin protein ligase homolog	0.422739	1.87533e-05	0.00120805
2791	GNG11	G protein subunit gamma 11	0.418653	1.13428e-12	8.64633e-10
27074	LAMP3	lysosomal associated membrane protein 3	0.41808	0.000446606	0.0133215
54206	ERRFI1	ERBB receptor feedback inhibitor 1	0.416996	1.57927e-22	1.08346e-18
64105	CENPK	centromere protein K	0.416317	5.38539e-05	0.00279898
1978	EIF4EBP1	eukaryotic translation initiation factor 4E binding protein 1	0.413647	4.53837e-10	1.8315e-07
590	BCHE	butyrylcholinesterase	0.412297	6.15121e-05	0.00304696
29893	PSMC3IP	PSMC3 interacting protein	0.410493	0.000286954	0.00956553
9833	MELK	maternal embryonic leucine zipper kinase	0.409503	2.51957e-06	0.000248713
9982	FGFBP1	fibroblast growth factor binding protein 1	0.409086	6.42112e-05	0.00314658
284266	SIGLEC15	sialic acid binding Ig like lectin 15	0.406548	2.53871e-08	5.90401e-06
7980	TFPI2	tissue factor pathway inhibitor 2	0.393938	3.51237e-13	2.8349e-10
81620	CDT1	chromatin licensing and DNA replication factor 1	0.392832	0.000219333	0.00794054
94032	CAMK2N2	calcium/calmodulin dependent protein kinase II inhibitor 2	0.382893	0.000378463	0.0118289
79682	CENPU	centromere protein U	0.381923	0.000538239	0.0150733
1869	E2F1	E2F transcription factor 1	0.380396	1.42192e-07	2.29531e-05
441172	FLJ46906	uncharacterized LOC441172	0.376336	0.00162137	0.0325721
2012	EMP1	epithelial membrane protein 1	0.375619	1.09216e-10	5.35197e-08
84296	GINS4	GINS complex subunit 4	0.37306	3.60215e-05	0.00198748
2305	FOXM1	forkhead box M1	0.368511	0.000977079	0.0231546
5327	PLAT	plasminogen activator, tissue type	0.364692	7.2983e-07	8.94107e-05
7296	TXNRD1	thioredoxin reductase 1	0.35954	3.8776e-09	1.18232e-06
7124	TNF	tumor necrosis factor	0.359325	3.33031e-06	0.000304634
386618	KCTD4	potassium channel tetramerization domain containing 4	0.357518	1.29379e-06	0.000143162
2250	FGF5	fibroblast growth factor 5	0.357228	9.27853e-06	0.000684466
64123	ADGRL4	adhesion G protein-coupled receptor L4	0.356776	5.47115e-07	7.14949e-05
290	ANPEP	alanyl aminopeptidase, membrane	0.356508	4.46371e-08	9.00685e-06
440	ASNS	asparagine synthetase (glutamine-hydrolyzing)	0.354163	5.59601e-16	9.59786e-13
3706	ITPKA	inositol-trisphosphate 3-kinase A	0.350691	0.00066455	0.0176365
3162	HMOX1	heme oxygenase 1	0.348888	0.000349868	0.0110357
9700	ESPL1	extra spindle pole bodies like 1, separase	0.347531	0.00175089	0.0344183
80723	SLC35G2	solute carrier family 35 member G2	0.347315	5.73141e-05	0.00291262
84319	CMSS1	cms1 ribosomal small subunit homolog	0.345823	0.000182071	0.0070174
5983	RFC3	replication factor C subunit 3	0.34562	0.000126806	0.00535357
4174	MCM5	minichromosome maintenance complex component 5	0.34071	9.29452e-08	1.67803e-05
3430	IFI35	interferon induced protein 35	0.338443	9.92049e-05	0.00450725
11262	SP140	SP140 nuclear body protein	0.334948	0.00118999	0.0262929
115811	IQCD	IQ motif containing D	0.334481	0.000143564	0.00582795
8110	DPF3	double PHD fingers 3	0.328003	0.000464735	0.0136545
1839	HBEGF	heparin binding EGF like growth factor	0.326719	3.40196e-06	0.000307094
10376	TUBA1B	tubulin alpha 1b	0.32538	2.55978e-11	1.35087e-08
3081	HGD	homogentisate 1,2-dioxygenase	0.32537	0.0004229	0.0129523
606	NBEAP1	neurobeachin pseudogene 1	0.321504	0.000110463	0.00484237
956	ENTPD3	ectonucleoside triphosphate diphosphohydrolase 3	0.318361	0.000633227	0.0171034
19	ABCA1	ATP binding cassette subfamily A member 1	0.317873	1.85742e-06	0.000191621
26227	PHGDH	phosphoglycerate dehydrogenase	0.315866	1.52193e-08	3.8671e-06
10326	SIRPB1	signal regulatory protein beta 1	0.314821	0.000303304	0.00997995
990	CDC6	cell division cycle 6	0.314443	0.000106745	0.00473995
116832	RPL39L	ribosomal protein L39 like	0.314238	0.00233985	0.041858
51659	GINS2	GINS complex subunit 2	0.313554	0.00265113	0.0456413
730755	KRTAP2-3	keratin associated protein 2-3	0.3126	2.29696e-05	0.00142104
4493	MT1E	metallothionein 1E	0.311533	2.72827e-07	3.89944e-05
57415	C3orf14	chromosome 3 open reading frame 14	0.308574	2.86435e-05	0.00167956
64946	CENPH	centromere protein H	0.307642	0.00210687	0.0392244
5366	PMAIP1	phorbol-12-myristate-13-acetate-induced protein 1	0.30405	1.85295e-10	8.1768e-08
29968	PSAT1	phosphoserine aminotransferase 1	0.301374	1.76089e-10	8.05373e-08
57580	PREX1	phosphatidylinositol-3,4,5-trisphosphate dependent Rac exchange factor 1	0.299937	0.00176671	0.0346301
83648	FAM167A	family with sequence similarity 167 member A	0.299691	0.000503883	0.014464
57761	TRIB3	tribbles pseudokinase 3	0.299508	2.90985e-06	0.000277264
4907	NT5E	5'-nucleotidase ecto	0.295547	1.59995e-10	7.56995e-08
9635	CLCA2	chloride channel accessory 2	0.294812	3.17949e-05	0.00181774
7052	TGM2	transglutaminase 2	0.289862	8.36532e-07	0.000101576
2902	GRIN1	glutamate ionotropic receptor NMDA type subunit 1	0.287967	0.000217516	0.00793471
29028	ATAD2	ATPase family, AAA domain containing 2	0.287967	0.000217516	0.00793471
6536	SLC6A9	solute carrier family 6 member 9	0.287103	0.000655133	0.0174545
1847	DUSP5	dual specificity phosphatase 5	0.282949	2.97404e-05	0.0017291
390	RND3	Rho family GTPase 3	0.282349	3.27422e-12	2.31563e-09
55839	CENPN	centromere protein N	0.282241	0.00262582	0.0452623
6790	AURKA	aurora kinase A	0.280117	2.53539e-07	3.74065e-05
2919	CXCL1	C-X-C motif chemokine ligand 1	0.279841	2.72495e-06	0.000261462
55536	CDCA7L	cell division cycle associated 7 like	0.279493	3.36251e-06	0.000305543
10460	TACC3	transforming acidic coiled-coil containing protein 3	0.278801	0.0009233	0.0224012
57228	SMAGP	small cell adhesion glycoprotein	0.274862	0.00124688	0.0269849
79083	MLPH	melanophilin	0.273752	0.000143502	0.00582795
30011	SH3KBP1	SH3 domain containing kinase binding protein 1	0.273302	1.06884e-07	1.8564e-05
4173	MCM4	minichromosome maintenance complex component 4	0.272442	4.5716e-06	0.000392043
79968	WDR76	WD repeat domain 76	0.270067	0.00112497	0.0255559
2495	FTH1	ferritin heavy chain 1	0.269092	5.23395e-06	0.000430111
55969	RAB5IF	RAB5 interacting factor	0.268696	2.02318e-06	0.000207164
2651	GCNT2	glucosaminyl (N-acetyl) transferase 2 (I blood group)	0.26815	0.00231333	0.0414376
9518	GDF15	growth differentiation factor 15	0.266906	0.000200624	0.00752122
58504	ARHGAP22	Rho GTPase activating protein 22	0.266831	0.000308374	0.0100504
9055	PRC1	protein regulator of cytokinesis 1	0.266474	4.47365e-05	0.00238844
201254	CENPX	centromere protein X	0.265977	3.33396e-05	0.00189815
4015	LOX	lysyl oxidase	0.262928	2.71345e-07	3.89944e-05
2237	FEN1	flap structure-specific endonuclease 1	0.261884	1.50975e-06	0.000159348
201799	TMEM154	transmembrane protein 154	0.261716	0.00300014	0.0497724
9446	GSTO1	glutathione S-transferase omega 1	0.261465	1.08869e-05	0.000769997
1906	EDN1	endothelin 1	0.260643	0.000156652	0.0062151
84790	TUBA1C	tubulin alpha 1c	0.258843	4.23276e-07	5.9075e-05
8208	CHAF1B	chromatin assembly factor 1 subunit B	0.257068	0.00228856	0.0412632
27132	CPNE7	copine 7	0.257007	0.00245131	0.0433036
771	CA12	carbonic anhydrase 12	0.256911	3.29181e-06	0.000304634
4862	NPAS2	neuronal PAS domain protein 2	0.253497	0.00127493	0.0273563
5880	RAC2	Rac family small GTPase 2	0.249585	5.41956e-05	0.0028061
5360	PLTP	phospholipid transfer protein	0.247311	1.09881e-06	0.000128605
4172	MCM3	minichromosome maintenance complex component 3	0.245894	3.04916e-08	6.64087e-06
51129	ANGPTL4	angiopoietin like 4	0.245734	0.000218153	0.00793471
6482	ST3GAL1	ST3 beta-galactoside alpha-2,3-sialyltransferase 1	0.243674	0.00149317	0.0307163
4835	NQO2	N-ribosyldihydronicotinamide:quinone reductase 2	0.243274	0.000391117	0.012169
6510	SLC1A5	solute carrier family 1 member 5	0.243077	1.66847e-07	2.60149e-05
9592	IER2	immediate early response 2	0.242682	0.000262394	0.00900076
54930	HAUS4	HAUS augmin like complex subunit 4	0.242367	8.13014e-05	0.00378148
79783	SUGCT	succinyl-CoA:glutarate-CoA transferase	0.240133	0.000240508	0.00839697
149111	CNIH3	cornichon family AMPA receptor auxiliary protein 3	0.239878	4.30545e-07	5.9075e-05
7424	VEGFC	vascular endothelial growth factor C	0.238757	0.000100246	0.00452461
4860	PNP	purine nucleoside phosphorylase	0.237656	0.000278844	0.0094237
5329	PLAUR	plasminogen activator, urokinase receptor	0.23686	0.000341705	0.010828
5982	RFC2	replication factor C subunit 2	0.236684	0.000914984	0.0223556
79621	RNASEH2B	ribonuclease H2 subunit B	0.235679	0.00028354	0.00953542
604	BCL6	B cell CLL/lymphoma 6	0.235337	0.000575645	0.0159242
22974	TPX2	TPX2, microtubule nucleation factor	0.235228	7.68562e-06	0.00059244
5270	SERPINE2	serpin family E member 2	0.233177	1.39848e-05	0.000949931
26289	AK5	adenylate kinase 5	0.233126	0.00268402	0.0460343
10383	TUBB4B	tubulin beta 4B class IVb	0.23277	5.04258e-06	0.000419329
84798	C19orf48	chromosome 19 open reading frame 48	0.232438	0.000187827	0.00715883
8624	PSMG1	proteasome assembly chaperone 1	0.232062	2.22801e-05	0.00139591
6641	SNTB1	syntrophin beta 1	0.230133	0.000204481	0.00757621
6520	SLC3A2	solute carrier family 3 member 2	0.229326	1.00996e-06	0.000119463
5891	MOK	MOK protein kinase	0.229161	0.00119838	0.0263409
5984	RFC4	replication factor C subunit 4	0.227861	0.00029788	0.00987249
6240	RRM1	ribonucleotide reductase catalytic subunit M1	0.227849	1.60663e-07	2.56332e-05
54976	C20orf27	chromosome 20 open reading frame 27	0.226715	0.00248381	0.0437413
23764	MAFF	MAF bZIP transcription factor F	0.226426	0.000169717	0.00663445
5025	P2RX4	purinergic receptor P2X 4	0.226271	0.00106922	0.0246153
79622	SNRNP25	small nuclear ribonucleoprotein U11/U12 subunit 25	0.226154	0.00173391	0.0342317
84617	TUBB6	tubulin beta 6 class V	0.225394	4.79207e-06	0.000403387
23645	PPP1R15A	protein phosphatase 1 regulatory subunit 15A	0.225363	2.77829e-05	0.00165025
3159	HMGA1	high mobility group AT-hook 1	0.224798	0.00101	0.0236086
57085	AGTRAP	angiotensin II receptor associated protein	0.224343	0.00132305	0.0280148
8061	FOSL1	FOS like 1, AP-1 transcription factor subunit	0.219985	0.000624811	0.0169093
1719	DHFR	dihydrofolate reductase	0.217822	0.00163918	0.0327906
7035	TFPI	tissue factor pathway inhibitor	0.217313	8.02445e-05	0.00374502
1841	DTYMK	deoxythymidylate kinase	0.215237	0.00206982	0.0386921
123	PLIN2	perilipin 2	0.214954	3.01897e-06	0.000283721
1175	AP2S1	adaptor related protein complex 2 subunit sigma 1	0.214943	0.000927967	0.0224012
221120	ALKBH3	alkB homolog 3, alpha-ketoglutaratedependent dioxygenase	0.214279	0.00112426	0.0255559
64979	MRPL36	mitochondrial ribosomal protein L36	0.212796	0.00161988	0.0325721
6591	SNAI2	snail family transcriptional repressor 2	0.212701	9.21396e-05	0.00421416
54927	CHCHD3	coiled-coil-helix-coiled-coil-helix domain containing 3	0.21103	0.000205579	0.00758266
4982	TNFRSF11B	TNF receptor superfamily member 11b	0.210944	2.25555e-05	0.00140674
7283	TUBG1	tubulin gamma 1	0.209935	0.00015019	0.00606104
6662	SOX9	SRY-box 9	0.209385	1.55893e-05	0.00103836
27101	CACYBP	calcyclin binding protein	0.208264	9.65719e-06	0.00070482
1316	KLF6	Kruppel like factor 6	0.208083	1.7587e-07	2.65777e-05
91947	ARRDC4	arrestin domain containing 4	0.20769	1.68301e-05	0.00111022
1632	ECI1	enoyl-CoA delta isomerase 1	0.207336	0.000991445	0.0233739
7884	SLBP	stem-loop binding protein	0.206853	2.07787e-06	0.000209636
5111	PCNA	proliferating cell nuclear antigen	0.206669	2.39484e-06	0.000238113
26585	GREM1	gremlin 1, DAN family BMP antagonist	0.206073	8.32976e-05	0.00386124
55901	THSD1	thrombospondin type 1 domain containing 1	0.205995	7.22645e-05	0.00347909
6574	SLC20A1	solute carrier family 20 member 1	0.20545	0.000108111	0.00476973
84418	CYSTM1	cysteine rich transmembrane module containing 1	0.203716	0.00091191	0.0223434
4953	ODC1	ornithine decarboxylase 1	0.203223	6.74789e-07	8.41707e-05
129138	ANKRD54	ankyrin repeat domain 54	0.20318	0.00219841	0.0400589
79877	DCAKD	dephospho-CoA kinase domain containing	0.201969	0.00175901	0.0345285
51299	NRN1	neuritin 1	0.201937	0.00113295	0.0256098
7076	TIMP1	TIMP metallopeptidase inhibitor 1	0.201221	0.00104979	0.0242904
25804	LSM4	LSM4 homolog, U6 small nuclear RNA and mRNA degradation associated	0.200977	7.31422e-05	0.00350904
960	CD44	CD44 molecule (Indian blood group)	0.199662	3.23307e-06	0.000301775
2539	G6PD	glucose-6-phosphate dehydrogenase	0.199545	0.000529822	0.0149582
54965	PIGX	phosphatidylinositol glycan anchor biosynthesis class X	0.199539	0.000919599	0.0224012
203068	TUBB	tubulin beta class I	0.199241	0.000128996	0.00538848
4609	MYC	MYC proto-oncogene, bHLH transcription factor	0.198656	0.00111391	0.0254578
10606	PAICS	phosphoribosylaminoimidazole carboxylase and phosphoribosylaminoimidazolesuccinocarboxamide synthase	0.198437	1.76268e-07	2.65777e-05
5886	RAD23A	RAD23 homolog A, nucleotide excision repair protein	0.198245	0.000264771	0.00905967
285704	RGMB	repulsive guidance molecule BMP co-receptor b	0.196863	0.000165595	0.00651041
7138	TNNT1	troponin T1, slow skeletal type	0.196343	0.000591992	0.0161486
10552	ARPC1A	actin related protein 2/3 complex subunit 1A	0.19567	0.000194996	0.0073504
2745	GLRX	glutaredoxin	0.195567	0.000332561	0.0106719
8793	TNFRSF10D	TNF receptor superfamily member 10d	0.195138	1.35961e-06	0.000148057
8520	HAT1	histone acetyltransferase 1	0.194098	0.000229705	0.00814414
56648	EIF5A2	eukaryotic translation initiation factor 5A2	0.193378	0.00279359	0.0473806
6988	TCTA	T cell leukemia translocation altered	0.193377	0.000188578	0.00716476
3151	HMGN2	high mobility group nucleosomal binding domain 2	0.192841	0.000120069	0.00514834
2224	FDPS	farnesyl diphosphate synthase	0.192033	0.00053344	0.0149986
29920	PYCR2	pyrroline-5-carboxylate reductase 2	0.191196	0.0016198	0.0325721
26469	PTPN18	protein tyrosine phosphatase, non-receptor type 18	0.191143	0.000390557	0.012169
63898	SH2D4A	SH2 domain containing 4A	0.190981	0.000150712	0.00606428
56892	TCIM	transcriptional and immune response regulator	0.190792	0.00071331	0.0186425
7453	WARS	tryptophanyl-tRNA synthetase	0.190579	5.72925e-05	0.00291262
51538	ZCCHC17	zinc finger CCHC-type containing 17	0.189545	0.00146312	0.0302341
3491	CYR61	cysteine rich angiogenic inducer 61	0.189321	6.71517e-05	0.00325579
5121	PCP4	Purkinje cell protein 4	0.187127	0.00128463	0.0273875
51218	GLRX5	glutaredoxin 5	0.187127	0.00128463	0.0273875
6723	SRM	spermidine synthase	0.187048	0.00171264	0.0340009
7298	TYMS	thymidylate synthetase	0.186984	0.00291727	0.0488144
56675	NRIP3	nuclear receptor interacting protein 3	0.185294	0.00174979	0.0344183
2184	FAH	fumarylacetoacetate hydrolase	0.184967	0.00133829	0.0282937
6888	TALDO1	transaldolase 1	0.18455	0.00011251	0.00491438
90135	BTBD6	BTB domain containing 6	0.18447	0.00120558	0.0264246
9136	RRP9	ribosomal RNA processing 9, U3 small nucleolar RNA binding protein	0.184005	0.00225343	0.0407907
79022	TMEM106C	transmembrane protein 106C	0.183755	0.000222423	0.00798105
79924	ADM2	adrenomedullin 2	0.183511	0.000983598	0.0232288
4733	DRG1	developmentally regulated GTP binding protein 1	0.182564	0.000440708	0.01329
51645	PPIL1	peptidylprolyl isomerase like 1	0.182494	0.000640032	0.0172194
79912	PYROXD1	pyridine nucleotide-disulphide oxidoreductase domain 1	0.181982	0.00289763	0.0486639
7106	TSPAN4	tetraspanin 4	0.180114	0.000637346	0.0171808
23767	FLRT3	fibronectin leucine rich transmembrane protein 3	0.179919	0.00188817	0.0361332
7388	UQCRH	ubiquinol-cytochrome c reductase hinge protein	0.179762	0.00131364	0.0278584
7345	UCHL1	ubiquitin C-terminal hydrolase L1	0.179024	0.000156422	0.0062151
118429	ANTXR2	ANTXR cell adhesion molecule 2	0.178101	0.000588177	0.0161486
10280	SIGMAR1	sigma non-opioid intracellular receptor 1	0.177896	0.000235811	0.00825399
2876	GPX1	glutathione peroxidase 1	0.177595	0.00158592	0.0322377
51287	COA4	cytochrome c oxidase assembly factor 4 homolog	0.176652	0.00156313	0.0318215
553115	PEF1	penta-EF-hand domain containing 1	0.174689	0.000156725	0.0062151
63875	MRPL17	mitochondrial ribosomal protein L17	0.17389	0.00030695	0.0100359
5436	POLR2G	RNA polymerase II subunit G	0.173733	0.00193585	0.0367383
112950	MED8	mediator complex subunit 8	0.173538	0.000532532	0.0149986
56259	CTNNBL1	catenin beta like 1	0.170467	0.00100084	0.0234743
8406	SRPX	sushi repeat containing protein X-linked	0.170229	0.000818437	0.0204923
1537	CYC1	cytochrome c1	0.169282	0.00171727	0.0340009
5052	PRDX1	peroxiredoxin 1	0.168296	4.44899e-05	0.00238455
64866	CDCP1	CUB domain containing protein 1	0.167377	0.000454092	0.0134861
1994	ELAVL1	ELAV like RNA binding protein 1	0.166455	0.000221059	0.00798105
8027	STAM	signal transducing adaptor molecule	0.166411	0.000489035	0.0141562
5106	PCK2	phosphoenolpyruvate carboxykinase 2, mitochondrial	0.166131	0.00102771	0.0239003
8607	RUVBL1	RuvB like AAA ATPase 1	0.164897	0.00128544	0.0273875
4351	MPI	mannose phosphate isomerase	0.164737	0.0012968	0.0275441
54505	DHX29	DExH-box helicase 29	0.164461	0.000717539	0.0187143
8833	GMPS	guanine monophosphate synthase	0.163649	0.000846098	0.0210205
550643	NBDY	negative regulator of P-body association	0.163351	0.00252309	0.0441011
88745	RRP36	ribosomal RNA processing 36	0.163016	0.000826541	0.0206199
84675	TRIM55	tripartite motif containing 55	0.162532	0.00192752	0.0366816
5271	SERPINB8	serpin family B member 8	0.162087	0.00013598	0.00560294
81928	CABLES2	Cdk5 and Abl enzyme substrate 2	0.161607	0.000505864	0.0144905
10432	RBM14	RNA binding motif protein 14	0.160988	0.00195298	0.0369006
3015	H2AFZ	H2A histone family member Z	0.160756	0.00104322	0.0242199
27351	DESI1	desumoylating isopeptidase 1	0.160584	0.00140405	0.0293674
10397	NDRG1	N-myc downstream regulated 1	0.160475	0.0011596	0.0259432
7867	MAPKAPK3	mitogen-activated protein kinase-activated protein kinase 3	0.160032	0.00186494	0.0358059
1967	EIF2B1	eukaryotic translation initiation factor 2B subunit alpha	0.159722	0.00195516	0.0369006
10098	TSPAN5	tetraspanin 5	0.159193	0.00145996	0.0302144
85450	ITPRIP	inositol 1,4,5-trisphosphate receptor interacting protein	0.158548	0.00215283	0.0393328
58478	ENOPH1	enolase-phosphatase 1	0.157758	0.000440601	0.01329
192111	PGAM5	PGAM family member 5, mitochondrial serine/threonine protein phosphatase	0.157521	0.00121066	0.0264332
10213	PSMD14	proteasome 26S subunit, non-ATPase 14	0.157435	0.000898014	0.0220597
7280	TUBB2A	tubulin beta 2A class IIa	0.157118	0.00223696	0.0406534
2733	GLE1	GLE1, RNA export mediator	0.156797	0.00285383	0.0481641
5201	PFDN1	prefoldin subunit 1	0.156385	0.00154465	0.031539
5702	PSMC3	proteasome 26S subunit, ATPase 3	0.15514	0.00119984	0.0263409
4191	MDH2	malate dehydrogenase 2	0.155038	0.000517178	0.0146659
7416	VDAC1	voltage dependent anion channel 1	0.154956	0.000254465	0.00877265
140809	SRXN1	sulfiredoxin 1	0.154272	0.00161507	0.0325721
10616	RBCK1	RANBP2-type and C3HC4-type zinc finger containing 1	0.152361	0.00195148	0.0369006
9510	ADAMTS1	ADAM metallopeptidase with thrombospondin type 1 motif 1	0.152325	0.000665821	0.0176365
8751	ADAM15	ADAM metallopeptidase domain 15	0.152119	0.00255132	0.0443101
143244	EIF5AL1	eukaryotic translation initiation factor 5A-like 1	0.151895	0.00148471	0.0305881
1503	CTPS1	CTP synthase 1	0.15182	0.000209239	0.00769698
55884	WSB2	WD repeat and SOCS box containing 2	0.150835	0.000418653	0.0128509
4171	MCM2	minichromosome maintenance complex component 2	0.150546	0.00190948	0.0364902
6472	SHMT2	serine hydroxymethyltransferase 2	0.1504	0.000680296	0.0179507
6720	SREBF1	sterol regulatory element binding transcription factor 1	0.149488	0.00240284	0.0425411
90411	MCFD2	multiple coagulation factor deficiency 2	0.14947	0.000834273	0.0207751
23231	SEL1L3	SEL1L family member 3	0.148841	0.000781307	0.0198893
2288	FKBP4	FK506 binding protein 4	0.147006	0.00028588	0.00956553
55907	CMAS	cytidine monophosphate N-acetylneuraminic acid synthetase	0.146474	0.000648571	0.017381
2026	ENO2	enolase 2	0.146403	0.000735946	0.0189099
6301	SARS	seryl-tRNA synthetase	0.145528	0.000642803	0.0172601
8195	MKKS	McKusick-Kaufman syndrome	0.144402	0.00235903	0.0420367
64960	MRPS15	mitochondrial ribosomal protein S15	0.144144	0.00186441	0.0358059
8829	NRP1	neuropilin 1	0.143908	0.00291107	0.0488144
7398	USP1	ubiquitin specific peptidase 1	0.142806	0.00224912	0.0407665
10797	MTHFD2	methylenetetrahydrofolate dehydrogenase (NADP+ dependent) 2, methenyltetrahydrofolate cyclohydrolase	0.141734	0.00179538	0.0348563
3320	HSP90AA1	heat shock protein 90 alpha family class A member 1	0.141373	0.000812371	0.0204106
4725	NDUFS5	NADH:ubiquinone oxidoreductase subunit S5	0.141086	0.00181079	0.0350435
7086	TKT	transketolase	0.138327	0.00127724	0.0273563
3992	FADS1	fatty acid desaturase 1	0.138088	0.00048041	0.0139867
9100	USP10	ubiquitin specific peptidase 10	0.136822	0.000445759	0.0133215
3312	HSPA8	heat shock protein family A (Hsp70) member 8	0.136762	0.000997305	0.0234315
51526	OSER1	oxidative stress responsive serine rich 1	0.136589	0.00142742	0.0297202
1803	DPP4	dipeptidyl peptidase 4	0.136512	0.00072369	0.0187225
8565	YARS	tyrosyl-tRNA synthetase	0.135906	0.00152424	0.031215
10197	PSME3	proteasome activator subunit 3	0.135583	0.00214567	0.0393328
3329	HSPD1	heat shock protein family D (Hsp60) member 1	0.135434	0.000515728	0.0146659
8907	AP1M1	adaptor related protein complex 1 subunit mu 1	0.134931	0.00198801	0.0373535
223	ALDH9A1	aldehyde dehydrogenase 9 family member A1	0.13493	0.00160149	0.0324579
10904	BLCAP	BLCAP, apoptosis inducing factor	0.134608	0.00199005	0.0373535
444	ASPH	aspartate beta-hydroxylase	0.132996	0.00211749	0.0392624
7170	TPM3	tropomyosin 3	0.132861	0.00161705	0.0325721
10728	PTGES3	prostaglandin E synthase 3	0.132262	0.00114602	0.0257779
355	FAS	Fas cell surface death receptor	0.130482	0.00122839	0.0267111
5621	PRNP	prion protein	0.12966	0.001184	0.0262876
8531	YBX3	Y-box binding protein 3	0.127125	0.00266117	0.0457568
2617	GARS	glycyl-tRNA synthetase	0.12671	0.00166069	0.0331197
191	AHCY	adenosylhomocysteinase	0.123695	0.00212082	0.039271
27069	GHITM	growth hormone inducible transmembrane protein	0.123506	0.00182073	0.0351368
598	BCL2L1	BCL2 like 1	0.119726	0.00230226	0.0413197
55379	LRRC59	leucine rich repeat containing 59	0.112205	0.00267866	0.0459999
7039	TGFA	transforming growth factor alpha	0.110839	0.00277648	0.0472236
4017	LOXL2	lysyl oxidase like 2	-0.116291	0.00272881	0.0466276
6774	STAT3	signal transducer and activator of transcription 3	-0.119604	0.00284202	0.0480238
8899	PRPF4B	pre-mRNA processing factor 4B	-0.120555	0.0025725	0.0445672
4747	NEFL	neurofilament light	-0.127204	0.00095502	0.0227893
857	CAV1	caveolin 1	-0.127844	0.00170761	0.0340009
23141	ANKLE2	ankyrin repeat and LEM domain containing 2	-0.131219	0.00162777	0.0326529
80727	TTYH3	tweety family member 3	-0.132271	0.000925935	0.0224012
25777	SUN2	Sad1 and UNC84 domain containing 2	-0.132725	0.000566087	0.0157232
54741	LEPROT	leptin receptor overlapping transcript	-0.133439	0.00139422	0.0292063
22992	KDM2A	lysine demethylase 2A	-0.136929	0.0028804	0.0484933
22985	ACIN1	apoptotic chromatin condensation inducer 1	-0.138859	0.0014475	0.0300472
4053	LTBP2	latent transforming growth factor beta binding protein 2	-0.141813	0.00163946	0.0327906
81031	SLC2A10	solute carrier family 2 member 10	-0.141924	0.00257904	0.0446242
6383	SDC2	syndecan 2	-0.143278	0.00124018	0.0268824
8202	NCOA3	nuclear receptor coactivator 3	-0.146632	0.00292634	0.0489066
153769	SH3RF2	SH3 domain containing ring finger 2	-0.147393	0.00113168	0.0256098
10611	PDLIM5	PDZ and LIM domain 5	-0.147994	0.00252841	0.0441378
5797	PTPRM	protein tyrosine phosphatase, receptor type M	-0.150301	0.00192634	0.0366816
7159	TP53BP2	tumor protein p53 binding protein 2	-0.150412	0.000303038	0.00997995
1739	DLG1	discs large MAGUK scaffold protein 1	-0.150641	0.000445664	0.0133215
83637	ZMIZ2	zinc finger MIZ-type containing 2	-0.150927	0.000591655	0.0161486
84168	ANTXR1	ANTXR cell adhesion molecule 1	-0.151602	0.00300354	0.0497724
54675	CRLS1	cardiolipin synthase 1	-0.152211	0.000950866	0.0227693
10765	KDM5B	lysine demethylase 5B	-0.152233	0.00121133	0.0264332
8871	SYNJ2	synaptojanin 2	-0.152539	0.00246612	0.043493
23363	OBSL1	obscurin like 1	-0.153777	0.000695893	0.0182701
9563	H6PD	hexose-6-phosphate dehydrogenase/glucose 1-dehydrogenase	-0.154629	0.00272445	0.0466112
10013	HDAC6	histone deacetylase 6	-0.15475	0.00116093	0.0259432
51523	CXXC5	CXXC finger protein 5	-0.155459	0.00127959	0.0273563
22904	SBNO2	strawberry notch homolog 2	-0.155499	0.000981767	0.0232256
57045	TWSG1	twisted gastrulation BMP signaling modulator 1	-0.15662	0.00113118	0.0256098
23126	POGZ	pogo transposable element derived with ZNF domain	-0.157676	0.00137259	0.028827
88455	ANKRD13A	ankyrin repeat domain 13A	-0.157826	0.000595811	0.0162205
57568	SIPA1L2	signal induced proliferation associated 1 like 2	-0.15857	0.000565644	0.0157232
7267	TTC3	tetratricopeptide repeat domain 3	-0.159029	0.00119629	0.0263409
1523	CUX1	cut like homeobox 1	-0.15971	4.74745e-05	0.00250538
4016	LOXL1	lysyl oxidase like 1	-0.159928	0.000861426	0.0212966
22859	ADGRL1	adhesion G protein-coupled receptor L1	-0.163305	0.000748686	0.0192013
11346	SYNPO	synaptopodin	-0.163636	4.80118e-05	0.00252402
57507	ZNF608	zinc finger protein 608	-0.163796	0.00178419	0.0347739
8897	MTMR3	myotubularin related protein 3	-0.164024	0.000117427	0.00505082
2194	FASN	fatty acid synthase	-0.164479	0.00300778	0.0497826
6002	RGS12	regulator of G protein signaling 12	-0.16473	0.00280271	0.0474678
4094	MAF	MAF bZIP transcription factor	-0.164867	0.000803679	0.0202707
54541	DDIT4	DNA damage inducible transcript 4	-0.165397	0.00214614	0.0393328
9517	SPTLC2	serine palmitoyltransferase long chain base subunit 2	-0.165617	0.00114232	0.0257368
23471	TRAM1	translocation associated membrane protein 1	-0.16583	0.00184867	0.0356258
9612	NCOR2	nuclear receptor corepressor 2	-0.166566	0.000113452	0.00492619
4628	MYH10	myosin heavy chain 10	-0.166777	0.00171545	0.0340009
8837	CFLAR	CASP8 and FADD like apoptosis regulator	-0.167485	0.000365816	0.0114859
22898	DENND3	DENN domain containing 3	-0.167747	0.00177891	0.0347204
1601	DAB2	DAB2, clathrin adaptor protein	-0.167963	0.00112379	0.0255559
5297	PI4KA	phosphatidylinositol 4-kinase alpha	-0.168044	0.00127413	0.0273563
546	ATRX	ATRX, chromatin remodeler	-0.168761	0.000470736	0.0137718
9026	HIP1R	huntingtin interacting protein 1 related	-0.169894	0.00043676	0.0132291
169792	GLIS3	GLIS family zinc finger 3	-0.170223	0.00179558	0.0348563
23148	NACAD	NAC alpha domain containing	-0.171323	0.000301185	0.00995796
800	CALD1	caldesmon 1	-0.171527	0.000464495	0.0136545
81788	NUAK2	NUAK family kinase 2	-0.171789	0.00160939	0.0325699
30008	EFEMP2	EGF containing fibulin extracellular matrix protein 2	-0.172334	0.000667397	0.0176442
90007	MIDN	midnolin	-0.172576	0.000339832	0.0107936
9289	ADGRG1	adhesion G protein-coupled receptor G1	-0.172981	0.000794668	0.0201174
23321	TRIM2	tripartite motif containing 2	-0.173803	0.00141039	0.029455
721	C4B	complement C4B (Chido blood group)	-0.174937	0.0025996	0.0448668
7216	TRO	trophinin	-0.174937	0.0025996	0.0448668
5293	PIK3CD	phosphatidylinositol-4,5-bisphosphate 3-kinase catalytic subunit delta	-0.175491	0.000202674	0.00753628
22837	COBLL1	cordon-bleu WH2 repeat protein like 1	-0.176142	0.000112822	0.00491438
57326	PBXIP1	PBX homeobox interacting protein 1	-0.177419	1.52486e-05	0.00102562
649	BMP1	bone morphogenetic protein 1	-0.177453	0.000129013	0.00538848
26509	MYOF	myoferlin	-0.177689	0.00249983	0.0439113
51809	GALNT7	polypeptide N-acetylgalactosaminyltransferase 7	-0.17791	0.00134984	0.0284222
57591	MRTFA	myocardin related transcription factor A	-0.1781	0.000365066	0.0114859
23089	PEG10	paternally expressed 10	-0.179101	0.000326804	0.0105508
10625	IVNS1ABP	influenza virus NS1A binding protein	-0.180218	1.10212e-05	0.0007755
3140	MR1	major histocompatibility complex, class I-related	-0.180349	0.00186584	0.0358059
7581	ZNF33A	zinc finger protein 33A	-0.180427	0.002553	0.0443101
4646	MYO6	myosin VI	-0.180532	0.00278499	0.0472931
114794	ELFN2	extracellular leucine rich repeat and fibronectin type III domain containing 2	-0.180821	0.00191648	0.036573
2744	GLS	glutaminase	-0.181173	0.000937837	0.0224966
219	ALDH1B1	aldehyde dehydrogenase 1 family member B1	-0.18162	0.000397989	0.0123214
4645	MYO5B	myosin VB	-0.181827	0.000122831	0.00525036
151887	CCDC80	coiled-coil domain containing 80	-0.182172	0.000492009	0.0142123
8021	NUP214	nucleoporin 214	-0.18257	0.00113651	0.0256481
57178	ZMIZ1	zinc finger MIZ-type containing 1	-0.183275	1.19228e-05	0.000822073
7057	THBS1	thrombospondin 1	-0.184172	0.00127159	0.0273563
4783	NFIL3	nuclear factor, interleukin 3 regulated	-0.184564	0.000278679	0.0094237
55758	RCOR3	REST corepressor 3	-0.184789	0.000752421	0.0192611
3213	HOXB3	homeobox B3	-0.185171	0.000538294	0.0150733
2674	GFRA1	GDNF family receptor alpha 1	-0.185802	7.85861e-05	0.00369274
23199	GSE1	Gse1 coiled-coil protein	-0.186411	0.000342513	0.0108286
57498	KIDINS220	kinase D interacting substrate 220	-0.186426	0.000509063	0.0145518
421	ARVCF	ARVCF, delta catenin family member	-0.186571	0.000426838	0.0130437
1439	CSF2RB	colony stimulating factor 2 receptor beta common subunit	-0.186678	4.19347e-05	0.0022653
143903	LAYN	layilin	-0.186678	4.19347e-05	0.0022653
80270	HSD3B7	hydroxy-delta-5-steroid dehydrogenase, 3 beta- and steroid delta-isomerase 7	-0.187602	0.0010461	0.0242458
780	DDR1	discoidin domain receptor tyrosine kinase 1	-0.18815	0.000226835	0.00806322
1387	CREBBP	CREB binding protein	-0.188427	0.00149739	0.030757
5364	PLXNB1	plexin B1	-0.18863	0.000174871	0.00677798
51473	DCDC2	doublecortin domain containing 2	-0.188715	6.67463e-06	0.000529379
28970	C11orf54	chromosome 11 open reading frame 54	-0.188908	0.000822452	0.0205553
29775	CARD10	caspase recruitment domain family member 10	-0.189512	0.000233796	0.00820437
80223	RAB11FIP1	RAB11 family interacting protein 1	-0.189661	0.000215701	0.00789235
2535	FZD2	frizzled class receptor 2	-0.190019	0.000932956	0.0224187
4214	MAP3K1	mitogen-activated protein kinase kinase kinase 1	-0.190117	0.00302381	0.0499876
164312	LRRN4	leucine rich repeat neuronal 4	-0.191115	0.00223165	0.0406106
23255	MTCL1	microtubule crosslinking factor 1	-0.192269	0.000115049	0.00497977
10082	GPC6	glypican 6	-0.192577	0.00255443	0.0443101
100133941	CD24	CD24 molecule	-0.192687	0.00107708	0.0247379
1954	MEGF8	multiple EGF like domains 8	-0.193079	0.000721513	0.0187143
25957	PNISR	PNN interacting serine and arginine rich protein	-0.19308	0.000724558	0.0187225
860	RUNX2	runt related transcription factor 2	-0.193329	6.46553e-05	0.00315706
6272	SORT1	sortilin 1	-0.193822	5.62387e-05	0.00289008
57534	MIB1	mindbomb E3 ubiquitin protein ligase 1	-0.193869	0.00235043	0.0419379
54540	FAM193B	family with sequence similarity 193 member B	-0.194501	0.00299464	0.0497724
1525	CXADR	CXADR, Ig-like cell adhesion molecule	-0.195135	0.00121175	0.0264332
9203	ZMYM3	zinc finger MYM-type containing 3	-0.195397	1.30938e-05	0.000893832
22981	NINL	ninein like	-0.19617	0.00230065	0.0413197
80781	COL18A1	collagen type XVIII alpha 1 chain	-0.196818	6.18322e-07	7.84266e-05
84629	TNRC18	trinucleotide repeat containing 18	-0.197555	0.00134212	0.0283311
90987	ZNF251	zinc finger protein 251	-0.197912	0.00155235	0.031649
117583	PARD3B	par-3 family cell polarity regulator beta	-0.197972	0.00210992	0.0392279
84171	LOXL4	lysyl oxidase like 4	-0.198402	0.000109055	0.00479597
9811	CTIF	cap binding complex dependent translation initiation factor	-0.199202	9.13899e-06	0.00068032
26523	AGO1	argonaute 1, RISC catalytic component	-0.199451	0.000192196	0.0072648
89796	NAV1	neuron navigator 1	-0.199878	0.000898723	0.0220597
4926	NUMA1	nuclear mitotic apparatus protein 1	-0.200264	0.000245901	0.00852022
79607	FAM118B	family with sequence similarity 118 member B	-0.200816	0.000721472	0.0187143
91373	UAP1L1	UDP-N-acetylglucosamine pyrophosphorylase 1 like 1	-0.201057	0.000967096	0.0229577
10307	APBB3	amyloid beta precursor protein binding family B member 3	-0.201135	0.00286486	0.0482908
375790	AGRN	agrin	-0.201357	2.71461e-05	0.00161944
57719	ANO8	anoctamin 8	-0.202413	0.00215031	0.0393328
3340	NDST1	N-deacetylase and N-sulfotransferase 1	-0.202727	0.000169457	0.00663445
23390	ZDHHC17	zinc finger DHHC-type containing 17	-0.203205	0.00100862	0.0236086
51232	CRIM1	cysteine rich transmembrane BMP regulator 1	-0.203722	0.000242172	0.00841224
6772	STAT1	signal transducer and activator of transcription 1	-0.203772	3.40601e-05	0.0019232
3913	LAMB2	laminin subunit beta 2	-0.204547	6.10183e-05	0.00304448
83699	SH3BGRL2	SH3 domain binding glutamate rich protein like 2	-0.205989	0.00101345	0.0236088
56967	C14orf132	chromosome 14 open reading frame 132	-0.206139	0.000915664	0.0223556
203523	ZNF449	zinc finger protein 449	-0.2063	0.00213214	0.0393214
7046	TGFBR1	transforming growth factor beta receptor 1	-0.206652	0.000457624	0.0135615
23371	TNS2	tensin 2	-0.206658	0.000693053	0.0182522
57553	MICAL3	microtubule associated monooxygenase, calponin and LIM domain containing 3	-0.206866	0.00230373	0.0413197
3482	IGF2R	insulin like growth factor 2 receptor	-0.207216	0.00250903	0.0439113
624	BDKRB2	bradykinin receptor B2	-0.207572	2.38971e-05	0.0014573
54800	KLHL24	kelch like family member 24	-0.207682	0.000813686	0.0204106
51400	PPME1	protein phosphatase methylesterase 1	-0.207685	2.80732e-05	0.00165787
643641	ZNF862	zinc finger protein 862	-0.208307	0.00250498	0.0439113
23174	ZCCHC14	zinc finger CCHC-type containing 14	-0.208813	0.000284634	0.00954882
2316	FLNA	filamin A	-0.209009	0.000712016	0.0186425
84947	SERAC1	serine active site containing 1	-0.209295	0.000517329	0.0146659
11188	NISCH	nischarin	-0.209681	3.87332e-05	0.00210063
23135	KDM6B	lysine demethylase 6B	-0.209987	0.000459595	0.0135615
6586	SLIT3	slit guidance ligand 3	-0.210437	0.00118645	0.0262929
729993	SHISA9	shisa family member 9	-0.210932	0.000311461	0.010103
4301	AFDN	afadin, adherens junction formation factor	-0.211736	0.000589799	0.0161486
55785	FGD6	FYVE, RhoGEF and PH domain containing 6	-0.212776	7.38252e-05	0.00351721
7351	UCP2	uncoupling protein 2	-0.213638	9.62909e-06	0.00070482
283209	PGM2L1	phosphoglucomutase 2 like 1	-0.214672	0.00127222	0.0273563
178	AGL	amylo-alpha-1, 6-glucosidase, 4-alpha-glucanotransferase	-0.214882	0.00277745	0.0472236
8842	PROM1	prominin 1	-0.21513	0.00280565	0.0474678
4092	SMAD7	SMAD family member 7	-0.216993	0.000801848	0.0202618
9780	PIEZO1	piezo type mechanosensitive ion channel component 1	-0.216997	0.000130103	0.00540952
80014	WWC2	WW and C2 domain containing 2	-0.217264	0.000373781	0.0117092
54897	CASZ1	castor zinc finger 1	-0.218837	0.00229802	0.0413197
5210	PFKFB4	6-phosphofructo-2-kinase/fructose-2,6-biphosphatase 4	-0.219536	0.00135058	0.0284222
9757	KMT2B	lysine methyltransferase 2B	-0.219948	0.000129204	0.00538848
3096	HIVEP1	human immunodeficiency virus type I enhancer binding protein 1	-0.221235	0.0015059	0.0308857
5332	PLCB4	phospholipase C beta 4	-0.221508	0.000184123	0.00705684
126917	IFFO2	intermediate filament family orphan 2	-0.221952	7.34224e-05	0.0035102
57633	LRRN1	leucine rich repeat neuronal 1	-0.222162	0.000283167	0.00953542
4232	MEST	mesoderm specific transcript	-0.2223	0.000591342	0.0161486
81624	DIAPH3	diaphanous related formin 3	-0.222337	0.000966531	0.0229577
11173	ADAMTS7	ADAM metallopeptidase with thrombospondin type 1 motif 7	-0.222703	0.000202561	0.00753628
2804	GOLGB1	golgin B1	-0.22493	0.00296059	0.0494189
2318	FLNC	filamin C	-0.226572	0.000776314	0.0197989
83543	AIF1L	allograft inflammatory factor 1 like	-0.227348	3.54258e-05	0.00196793
8831	SYNGAP1	synaptic Ras GTPase activating protein 1	-0.229675	0.00118914	0.0262929
2033	EP300	E1A binding protein p300	-0.230614	0.000472972	0.0138078
5116	PCNT	pericentrin	-0.230644	0.000954671	0.0227893
79960	JADE1	jade family PHD finger 1	-0.231544	4.95638e-05	0.0025858
3604	TNFRSF9	TNF receptor superfamily member 9	-0.232753	0.00177235	0.0346416
388	RHOB	ras homolog family member B	-0.23295	6.04826e-08	1.16885e-05
3229	HOXC13	homeobox C13	-0.233367	0.0011937	0.0263323
440248	HERC2P9	hect domain and RLD 2 pseudogene 9	-0.23397	0.00128832	0.0274063
92312	MEX3A	mex-3 RNA binding family member A	-0.23437	0.000930596	0.0224012
57600	FNIP2	folliculin interacting protein 2	-0.237338	0.00196522	0.0370395
255488	RNF144B	ring finger protein 144B	-0.237581	4.44755e-07	6.04206e-05
23499	MACF1	microtubule-actin crosslinking factor 1	-0.23811	0.000891894	0.0219707
23034	SAMD4A	sterile alpha motif domain containing 4A	-0.238728	6.23023e-07	7.84266e-05
400221	FLJ22447	uncharacterized LOC400221	-0.238804	0.00199978	0.037485
4026	LPP	LIM domain containing preferred translocation partner in lipoma	-0.239357	0.00105853	0.0244512
1287	COL4A5	collagen type IV alpha 5 chain	-0.239477	2.57863e-05	0.00154504
55692	LUC7L	LUC7 like	-0.240306	0.00147157	0.0303631
81606	LBH	limb bud and heart development	-0.24157	0.000233096	0.00820081
6659	SOX4	SRY-box 4	-0.243152	1.83722e-06	0.000190973
9201	DCLK1	doublecortin like kinase 1	-0.243254	5.78073e-05	0.00291608
5493	PPL	periplakin	-0.243474	0.00259071	0.0447697
57634	EP400	E1A binding protein p400	-0.243937	0.000226202	0.0080616
55765	INAVA	innate immunity activator	-0.244765	6.79235e-06	0.00053562
3321	IGSF3	immunoglobulin superfamily member 3	-0.247061	0.000124459	0.00530342
23334	SZT2	SZT2, KICSTOR complex subunit	-0.247453	0.000274039	0.00933024
259173	ALS2CL	ALS2 C-terminal like	-0.248231	0.00118288	0.0262876
7108	TM7SF2	transmembrane 7 superfamily member 2	-0.248279	0.000429179	0.0130862
9369	NRXN3	neurexin 3	-0.249216	0.00236534	0.0420945
57158	JPH2	junctophilin 2	-0.250477	0.000134539	0.00557479
259217	HSPA12A	heat shock protein family A (Hsp70) member 12A	-0.251179	2.77399e-08	6.23966e-06
57460	PPM1H	protein phosphatase, Mg2+/Mn2+ dependent 1H	-0.25159	0.000720721	0.0187143
26298	EHF	ETS homologous factor	-0.253605	4.67899e-06	0.000396299
1612	DAPK1	death associated protein kinase 1	-0.255201	5.55447e-07	7.16697e-05
57194	ATP10A	ATPase phospholipid transporting 10A (putative)	-0.255237	0.00219124	0.0399814
7042	TGFB2	transforming growth factor beta 2	-0.255726	9.64221e-05	0.00439537
2317	FLNB	filamin B	-0.256466	0.000142827	0.00582795
166336	PRICKLE2	prickle planar cell polarity protein 2	-0.256784	3.83973e-06	0.000335977
11214	AKAP13	A-kinase anchoring protein 13	-0.257224	0.000853974	0.0211505
2335	FN1	fibronectin 1	-0.257549	0.000202365	0.00753628
9681	DEPDC5	DEP domain containing 5	-0.258457	0.00299038	0.0497724
10903	MTMR11	myotubularin related protein 11	-0.258467	0.000105159	0.00469997
9620	CELSR1	cadherin EGF LAG seven-pass G-type receptor 1	-0.258816	1.455e-06	0.00015476
84804	MFSD9	major facilitator superfamily domain containing 9	-0.259653	0.0006543	0.0174545
11067	DEPP1	DEPP1, autophagy regulator	-0.260791	4.65136e-05	0.00247369
54832	VPS13C	vacuolar protein sorting 13 homolog C	-0.262236	0.00212779	0.0392939
23208	SYT11	synaptotagmin 11	-0.26236	3.02676e-08	6.64087e-06
4072	EPCAM	epithelial cell adhesion molecule	-0.262679	0.00201371	0.0376946
1028	CDKN1C	cyclin dependent kinase inhibitor 1C	-0.262681	2.45392e-05	0.00148983
9053	MAP7	microtubule associated protein 7	-0.264823	0.000493503	0.0142255
3685	ITGAV	integrin subunit alpha V	-0.265441	0.000397979	0.0123214
1284	COL4A2	collagen type IV alpha 2 chain	-0.265742	6.98646e-08	1.31317e-05
6533	SLC6A6	solute carrier family 6 member 6	-0.266347	1.20864e-06	0.000137056
5021	OXTR	oxytocin receptor	-0.266683	1.04342e-05	0.000745663
4638	MYLK	myosin light chain kinase	-0.267987	2.11997e-05	0.00134047
7059	THBS3	thrombospondin 3	-0.268405	3.00903e-06	0.000283721
26118	WSB1	WD repeat and SOCS box containing 1	-0.269222	0.00238886	0.0424031
57674	RNF213	ring finger protein 213	-0.269333	0.00197397	0.0371533
84662	GLIS2	GLIS family zinc finger 2	-0.269439	7.82814e-06	0.000596722
55740	ENAH	ENAH, actin regulator	-0.269601	8.69295e-06	0.000658983
169611	OLFML2A	olfactomedin like 2A	-0.269607	6.56298e-06	0.00052355
7204	TRIO	trio Rho guanine nucleotide exchange factor	-0.271771	2.29918e-05	0.00142104
57561	ARRDC3	arrestin domain containing 3	-0.273831	3.30945e-06	0.000304634
26278	SACS	sacsin molecular chaperone	-0.27426	0.00299582	0.0497724
389792	IER5L	immediate early response 5 like	-0.27481	0.000330724	0.0106523
4627	MYH9	myosin heavy chain 9	-0.274873	1.70745e-05	0.00112096
132241	RPL32P3	ribosomal protein L32 pseudogene 3	-0.278562	0.00245222	0.0433036
26053	AUTS2	AUTS2, activator of transcription and developmental regulator	-0.278633	0.00180116	0.0349063
4060	LUM	lumican	-0.27901	6.75747e-08	1.28777e-05
2200	FBN1	fibrillin 1	-0.279191	0.000241531	0.00841127
1832	DSP	desmoplakin	-0.279637	0.000102628	0.00461693
8295	TRRAP	transformation/transcription domain associated protein	-0.280136	0.000432787	0.013157
1794	DOCK2	dedicator of cytokinesis 2	-0.280858	0.000277887	0.0094237
1289	COL5A1	collagen type V alpha 1 chain	-0.281205	9.01206e-06	0.000675708
2195	FAT1	FAT atypical cadherin 1	-0.282636	0.00111509	0.0254578
3955	LFNG	LFNG O-fucosylpeptide 3-beta-N-acetylglucosaminyltransferase	-0.283074	9.04012e-10	3.16817e-07
8038	ADAM12	ADAM metallopeptidase domain 12	-0.28572	0.00012629	0.00534824
148254	ZNF555	zinc finger protein 555	-0.285888	0.00137402	0.028827
1282	COL4A1	collagen type IV alpha 1 chain	-0.286009	1.40459e-06	0.000151751
57451	TENM2	teneurin transmembrane protein 2	-0.287651	4.27054e-05	0.00229789
113220	KIF12	kinesin family member 12	-0.28782	0.000587311	0.0161486
5155	PDGFB	platelet derived growth factor subunit B	-0.289484	1.71864e-07	2.6496e-05
10893	MMP24	matrix metallopeptidase 24	-0.291013	3.37399e-09	1.07662e-06
80164	PRR36	proline rich 36	-0.291175	0.00289371	0.0486575
4741	NEFM	neurofilament medium	-0.291248	0.000584087	0.0161253
5243	ABCB1	ATP binding cassette subfamily B member 1	-0.291631	5.60811e-05	0.00289008
54507	ADAMTSL4	ADAMTS like 4	-0.292235	0.00214991	0.0393328
56981	PRDM11	PR/SET domain 11	-0.292682	6.26216e-05	0.00307968
9021	SOCS3	suppressor of cytokine signaling 3	-0.293652	0.000487143	0.0141313
8924	HERC2	HECT and RLD domain containing E3 ubiquitin protein ligase 2	-0.294649	0.000731805	0.0188742
7145	TNS1	tensin 1	-0.295258	4.69899e-07	6.32106e-05
6273	S100A2	S100 calcium binding protein A2	-0.295613	0.000178674	0.00690588
23162	MAPK8IP3	mitogen-activated protein kinase 8 interacting protein 3	-0.296017	0.000231697	0.00817253
1195	CLK1	CDC like kinase 1	-0.296424	1.18255e-06	0.000135214
345079	SOWAHB	sosondowah ankyrin repeat domain family member B	-0.296602	3.11846e-05	0.00179031
83937	RASSF4	Ras association domain family member 4	-0.296878	2.59432e-06	0.000252458
400322	HERC2P2	hect domain and RLD 2 pseudogene 2	-0.297035	0.000174419	0.00677798
3709	ITPR2	inositol 1,4,5-trisphosphate receptor type 2	-0.297153	3.75991e-05	0.00204721
7011	TEP1	telomerase associated protein 1	-0.298641	7.95742e-05	0.00372641
50937	CDON	cell adhesion associated, oncogene regulated	-0.299038	0.00228483	0.0412503
160518	DENND5B	DENN domain containing 5B	-0.300155	5.72726e-05	0.00291262
240	ALOX5	arachidonate 5-lipoxygenase	-0.300987	0.00015857	0.00625213
146880	ARHGAP27P1	Rho GTPase activating protein 27 pseudogene 1	-0.302281	0.00040044	0.012347
8925	HERC1	HECT and RLD domain containing E3 ubiquitin protein ligase family member 1	-0.302479	0.000874153	0.0215724
22999	RIMS1	regulating synaptic membrane exocytosis 1	-0.302485	2.47755e-05	0.00149755
715	C1R	complement C1r	-0.303364	0.000398709	0.0123214
9980	DOP1B	DOP1 leucine zipper like protein B	-0.304571	1.1722e-07	1.98565e-05
3691	ITGB4	integrin subunit beta 4	-0.305944	2.62534e-08	6.00371e-06
3371	TNC	tenascin C	-0.306283	9.27617e-09	2.49565e-06
286205	SCAI	suppressor of cancer cell invasion	-0.30924	0.00115036	0.0258332
65250	CPLANE1	ciliogenesis and planar polarity effector 1	-0.309476	0.000925541	0.0224012
1286	COL4A4	collagen type IV alpha 4 chain	-0.31092	0.00226841	0.0410077
79609	VCPKMT	valosin containing protein lysine methyltransferase	-0.311652	0.00116557	0.0260046
85446	ZFHX2	zinc finger homeobox 2	-0.312987	0.000523029	0.0147969
3200	HOXA3	homeobox A3	-0.314144	9.17275e-06	0.00068032
284900	TTC28-AS1	TTC28 antisense RNA 1	-0.314355	0.0016418	0.0327906
4222	MEOX1	mesenchyme homeobox 1	-0.314465	6.98642e-05	0.00337538
283450	HECTD4	HECT domain E3 ubiquitin protein ligase 4	-0.3148	0.000466267	0.0136702
1824	DSC2	desmocollin 2	-0.315168	0.0005678	0.015739
3205	HOXA9	homeobox A9	-0.315434	0.0025062	0.0439113
728377	ARHGEF34P	Rho guanine nucleotide exchange factor 34, pseudogene	-0.31548	1.84185e-05	0.00119208
79776	ZFHX4	zinc finger homeobox 4	-0.317044	7.84486e-05	0.00369274
2634	GBP2	guanylate binding protein 2	-0.318343	7.52798e-09	2.10799e-06
1999	ELF3	E74 like ETS transcription factor 3	-0.319594	6.05875e-06	0.000489012
221935	SDK1	sidekick cell adhesion molecule 1	-0.319918	7.48404e-06	0.000583405
1437	CSF2	colony stimulating factor 2	-0.320096	0.00187512	0.0359337
8497	PPFIA4	PTPRF interacting protein alpha 4	-0.321681	0.000287224	0.00956553
10100	TSPAN2	tetraspanin 2	-0.323376	5.76001e-05	0.00291608
8630	HSD17B6	hydroxysteroid 17-beta dehydrogenase 6	-0.32448	0.000696395	0.0182701
23230	VPS13A	vacuolar protein sorting 13 homolog A	-0.324948	0.00211504	0.0392624
6339	SCNN1D	sodium channel epithelial 1 delta subunit	-0.32513	0.00115917	0.0259432
266727	MDGA1	MAM domain containing glycosylphosphatidylinositol anchor 1	-0.325462	0.000156307	0.0062151
89797	NAV2	neuron navigator 2	-0.326194	0.000332888	0.0106719
23345	SYNE1	spectrin repeat containing nuclear envelope protein 1	-0.329485	0.00127999	0.0273563
9215	LARGE1	LARGE xylosyl- and glucuronyltransferase 1	-0.330876	1.41123e-05	0.00095387
3748	KCNC3	potassium voltage-gated channel subfamily C member 3	-0.332489	0.00143854	0.0299064
8291	DYSF	dysferlin	-0.332645	5.08786e-10	1.93918e-07
148753	FAM163A	family with sequence similarity 163 member A	-0.333611	0.00106728	0.024612
256329	LMNTD2	lamin tail domain containing 2	-0.333623	0.000222778	0.00798105
4147	MATN2	matrilin 2	-0.333991	2.16771e-05	0.00136437
4316	MMP7	matrix metallopeptidase 7	-0.334066	1.73638e-05	0.00113452
3764	KCNJ8	potassium voltage-gated channel subfamily J member 8	-0.334325	0.000994796	0.0234127
196740	VSTM4	V-set and transmembrane domain containing 4	-0.33527	0.00117914	0.0262647
92211	CDHR1	cadherin related family member 1	-0.33734	1.01184e-05	0.000730709
22941	SHANK2	SH3 and multiple ankyrin repeat domains 2	-0.33773	1.66312e-07	2.60149e-05
10886	NPFFR2	neuropeptide FF receptor 2	-0.337924	0.00239959	0.0425384
10157	AASS	aminoadipate-semialdehyde synthase	-0.33806	9.17036e-05	0.00420824
59283	CACNG8	calcium voltage-gated channel auxiliary subunit gamma 8	-0.340488	0.00092884	0.0224012
284297	SSC5D	scavenger receptor cysteine rich family member with 5 domains	-0.340604	2.66623e-06	0.000257629
153478	PLEKHG4B	pleckstrin homology and RhoGEF domain containing G4B	-0.34278	1.12775e-06	0.000130032
2983	GUCY1B1	guanylate cyclase 1 soluble subunit beta 1	-0.343111	5.81545e-05	0.00292285
7127	TNFAIP2	TNF alpha induced protein 2	-0.344046	3.37531e-12	2.31563e-09
85462	FHDC1	FH2 domain containing 1	-0.344688	3.6221e-06	0.00032272
1264	CNN1	calponin 1	-0.345254	8.41163e-09	2.30832e-06
1951	CELSR3	cadherin EGF LAG seven-pass G-type receptor 3	-0.345546	1.31145e-07	2.14219e-05
7092	TLL1	tolloid like 1	-0.345816	1.10599e-06	0.000128605
3911	LAMA5	laminin subunit alpha 5	-0.347993	1.11538e-05	0.000780542
55504	TNFRSF19	TNF receptor superfamily member 19	-0.349742	3.68847e-05	0.00202438
130271	PLEKHH2	pleckstrin homology, MyTH4 and FERM domain containing H2	-0.349979	0.000102986	0.00461787
1303	COL12A1	collagen type XII alpha 1 chain	-0.350136	0.000459137	0.0135615
3426	CFI	complement factor I	-0.350386	2.91428e-05	0.00170157
10018	BCL2L11	BCL2 like 11	-0.350412	1.18916e-05	0.000822073
11098	PRSS23	serine protease 23	-0.350631	1.2484e-07	2.06376e-05
5339	PLEC	plectin	-0.350737	0.000183081	0.00703656
3202	HOXA5	homeobox A5	-0.350808	7.62681e-10	2.75388e-07
1767	DNAH5	dynein axonemal heavy chain 5	-0.351314	0.000408904	0.0125798
2696	GIPR	gastric inhibitory polypeptide receptor	-0.351498	6.60661e-05	0.00321451
26960	NBEA	neurobeachin	-0.351498	6.60661e-05	0.00321451
8844	KSR1	kinase suppressor of ras 1	-0.353595	0.000230609	0.00815513
400960	PCBP1-AS1	PCBP1 antisense RNA 1	-0.354128	0.00238457	0.0423817
84695	LOXL3	lysyl oxidase like 3	-0.355869	0.000189027	0.00716476
11314	CD300A	CD300a molecule	-0.361217	3.03586e-05	0.00175021
113146	AHNAK2	AHNAK nucleoprotein 2	-0.361217	3.03586e-05	0.00175021
79800	CARF	calcium responsive transcription factor	-0.361567	0.000811772	0.0204106
10085	EDIL3	EGF like repeats and discoidin domains 3	-0.362074	6.9234e-07	8.55819e-05
8085	KMT2D	lysine methyltransferase 2D	-0.363504	0.00171606	0.0340009
90427	BMF	Bcl2 modifying factor	-0.364838	9.80118e-06	0.000711545
5740	PTGIS	prostaglandin I2 synthase	-0.366452	3.84436e-06	0.000335977
9721	GPRIN2	G protein regulated inducer of neurite outgrowth 2	-0.366822	0.000211882	0.00777337
340120	ANKRD34B	ankyrin repeat domain 34B	-0.367775	0.00248657	0.0437413
124989	EFCAB13	EF-hand calcium binding domain 13	-0.367804	0.000268885	0.00917753
55607	PPP1R9A	protein phosphatase 1 regulatory subunit 9A	-0.368731	0.000152836	0.00613178
2201	FBN2	fibrillin 2	-0.369299	1.5968e-05	0.00105844
57396	CLK4	CDC like kinase 4	-0.370005	3.03581e-05	0.00175021
84206	MEX3B	mex-3 RNA binding family member B	-0.370568	3.37216e-08	7.13189e-06
10568	SLC34A2	solute carrier family 34 member 2	-0.371148	0.00172639	0.0341324
158471	PRUNE2	prune homolog 2	-0.37175	1.12067e-05	0.000780542
57156	TMEM63C	transmembrane protein 63C	-0.37307	2.35292e-05	0.00144127
57715	SEMA4G	semaphorin 4G	-0.373606	0.00277291	0.0472236
4035	LRP1	LDL receptor related protein 1	-0.375535	2.32975e-05	0.00143347
55679	LIMS2	LIM zinc finger domain containing 2	-0.377811	1.51727e-08	3.8671e-06
347252	IGFBPL1	insulin like growth factor binding protein like 1	-0.377939	7.79114e-06	0.000596722
1462	VCAN	versican	-0.378168	1.25193e-06	0.000140801
402483	LINC01000	long intergenic non-protein coding RNA 1000	-0.378663	0.000334061	0.0106845
150094	SIK1	salt inducible kinase 1	-0.380889	3.50455e-06	0.000314287
79026	AHNAK	AHNAK nucleoprotein	-0.387817	0.00127636	0.0273563
5502	PPP1R1A	protein phosphatase 1 regulatory inhibitor subunit 1A	-0.390011	0.00122352	0.0266474
64084	CLSTN2	calsyntenin 2	-0.39046	3.49149e-05	0.00195537
221442	ADCY10P1	adenylate cyclase 10, soluble pseudogene 1	-0.392108	0.00145923	0.0302144
23224	SYNE2	spectrin repeat containing nuclear envelope protein 2	-0.393885	7.52589e-06	0.000583405
117608	ZNF354B	zinc finger protein 354B	-0.394885	1.9009e-05	0.00121313
285489	DOK7	docking protein 7	-0.394937	1.28153e-05	0.000879192
91683	SYT12	synaptotagmin 12	-0.397939	6.13175e-05	0.00304696
107	ADCY1	adenylate cyclase 1	-0.397945	0.00268984	0.0460765
347344	ZNF81	zinc finger protein 81	-0.39816	0.00181564	0.0350879
26049	FAM169A	family with sequence similarity 169 member A	-0.399097	0.000598722	0.0162675
340277	FAM221A	family with sequence similarity 221 member A	-0.400969	0.00273245	0.0466318
440712	RHEX	regulator of hemoglobinization and erythroid cell expansion	-0.40311	3.60676e-05	0.00198748
28986	MAGEH1	MAGE family member H1	-0.40454	1.09483e-07	1.87776e-05
124923	SGK494	uncharacterized serine/threonine-protein kinase SgK494	-0.405617	0.0022484	0.0407665
5099	PCDH7	protocadherin 7	-0.406132	4.93123e-05	0.00258249
2736	GLI2	GLI family zinc finger 2	-0.40773	1.02914e-07	1.83388e-05
26033	ATRNL1	attractin like 1	-0.409723	3.75861e-05	0.00204721
140766	ADAMTS14	ADAM metallopeptidase with thrombospondin type 1 motif 14	-0.410321	0.000107583	0.00476175
441733	PRKXP1	PRKX pseudogene 1	-0.410488	0.00154001	0.0314911
79092	CARD14	caspase recruitment domain family member 14	-0.410991	0.00179603	0.0348563
54769	DIRAS2	DIRAS family GTPase 2	-0.415477	1.90699e-10	8.1768e-08
343099	CCDC18	coiled-coil domain containing 18	-0.415515	0.000792491	0.0200994
84033	OBSCN	obscurin, cytoskeletal calmodulin and titin-interacting RhoGEF	-0.418006	4.29834e-07	5.9075e-05
11227	GALNT5	polypeptide N-acetylgalactosaminyltransferase 5	-0.418825	5.01944e-08	9.8402e-06
144110	TMEM86A	transmembrane protein 86A	-0.41919	2.65165e-07	3.87056e-05
4582	MUC1	mucin 1, cell surface associated	-0.420584	0.0025506	0.0443101
56999	ADAMTS9	ADAM metallopeptidase with thrombospondin type 1 motif 9	-0.423937	4.7603e-07	6.34137e-05
9037	SEMA5A	semaphorin 5A	-0.425401	6.55505e-10	2.43086e-07
51313	FAM198B	family with sequence similarity 198 member B	-0.425683	9.98699e-05	0.00452249
115701	ALPK2	alpha kinase 2	-0.430624	8.50458e-15	8.97626e-12
22801	ITGA11	integrin subunit alpha 11	-0.430791	1.74588e-05	0.00113532
1953	MEGF6	multiple EGF like domains 6	-0.436674	3.71574e-15	5.09836e-12
84940	CORO6	coronin 6	-0.438803	0.000516325	0.0146659
6347	CCL2	C-C motif chemokine ligand 2	-0.439146	3.43464e-07	4.85842e-05
8743	TNFSF10	TNF superfamily member 10	-0.442306	1.47815e-18	4.05634e-15
6578	SLCO2A1	solute carrier organic anion transporter family member 2A1	-0.443545	0.00013489	0.00557479
5159	PDGFRB	platelet derived growth factor receptor beta	-0.444214	0.000442103	0.0133028
5420	PODXL	podocalyxin like	-0.445456	1.26423e-06	0.000141028
1942	EFNA1	ephrin A1	-0.446582	8.52562e-07	0.000102614
59084	ENPP5	ectonucleotide pyrophosphatase/phosphodiesterase 5 (putative)	-0.447543	5.43566e-06	0.000443945
144501	KRT80	keratin 80	-0.447969	4.90907e-10	1.9245e-07
2886	GRB7	growth factor receptor bound protein 7	-0.448647	0.000317896	0.0102874
3872	KRT17	keratin 17	-0.450253	0.000338689	0.0107823
64881	PCDH20	protocadherin 20	-0.455688	0.00212492	0.0392938
26140	TTLL3	tubulin tyrosine ligase like 3	-0.462098	3.45741e-05	0.00194423
166614	DCLK2	doublecortin like kinase 2	-0.462663	2.55264e-05	0.00153618
3486	IGFBP3	insulin like growth factor binding protein 3	-0.468481	1.69715e-08	4.15831e-06
80144	FRAS1	Fraser extracellular matrix complex subunit 1	-0.469486	1.90053e-05	0.00121313
81035	COLEC12	collectin subfamily member 12	-0.482849	0.00194972	0.0369006
7857	SCG2	secretogranin II	-0.483623	3.79499e-06	0.000335942
114819	CROCCP3	ciliary rootlet coiled-coil, rootletin pseudogene 3	-0.484454	0.000965033	0.0229577
56977	STOX2	storkhead box 2	-0.489227	0.00234856	0.0419379
85301	COL27A1	collagen type XXVII alpha 1 chain	-0.493473	6.19057e-09	1.7696e-06
112703	FAM71E1	family with sequence similarity 71 member E1	-0.497909	0.00214973	0.0393328
353497	POLN	DNA polymerase nu	-0.510108	0.00048114	0.0139867
650623	BEND3P3	BEN domain containing 3 pseudogene 3	-0.514029	5.93826e-05	0.00297368
3199	HOXA2	homeobox A2	-0.514496	5.00905e-06	0.00041908
10231	RCAN2	regulator of calcineurin 2	-0.5163	0.000157791	0.00623933
1295	COL8A1	collagen type VIII alpha 1 chain	-0.516478	3.35654e-13	2.8349e-10
3679	ITGA7	integrin subunit alpha 7	-0.51691	0.000116377	0.00502141
83716	CRISPLD2	cysteine rich secretory protein LCCL domain containing 2	-0.518359	5.42113e-19	1.85958e-15
254827	NAALADL2	N-acetylated alpha-linked acidic dipeptidase like 2	-0.52137	9.10215e-05	0.00419096
124976	SPNS2	sphingolipid transporter 2	-0.526225	1.22885e-16	2.40873e-13
7226	TRPM2	transient receptor potential cation channel subfamily M member 2	-0.53364	0.00176924	0.0346302
4773	NFATC2	nuclear factor of activated T cells 2	-0.534056	1.03693e-05	0.000744904
1294	COL7A1	collagen type VII alpha 1 chain	-0.534257	5.02014e-08	9.8402e-06
30820	KCNIP1	potassium voltage-gated channel interacting protein 1	-0.535158	1.51775e-09	4.95834e-07
131368	ZPLD1	zona pellucida like domain containing 1	-0.54454	0.000138426	0.00566969
288	ANK3	ankyrin 3	-0.556686	2.23656e-07	3.33563e-05
144481	SOCS2-AS1	SOCS2 antisense RNA 1	-0.565667	8.38808e-05	0.00387518
401093	MBNL1-AS1	MBNL1 antisense RNA 1	-0.571044	0.000447896	0.013331
90226	UCN2	urocortin 2	-0.577575	4.80528e-09	1.40283e-06
80326	WNT10A	Wnt family member 10A	-0.579148	3.52074e-05	0.00196374
84898	PLXDC2	plexin domain containing 2	-0.580235	5.74656e-06	0.000466559
1404	HAPLN1	hyaluronan and proteoglycan link protein 1	-0.580806	0.000126155	0.00534824
10125	RASGRP1	RAS guanyl releasing protein 1	-0.581997	1.35581e-13	1.32879e-10
8972	MGAM	maltase-glucoamylase	-0.582824	2.46029e-08	5.82028e-06
83481	EPPK1	epiplakin 1	-0.592862	0.000174095	0.00677798
353189	SLCO4C1	solute carrier organic anion transporter family member 4C1	-0.596605	1.54944e-05	0.00103706
1301	COL11A1	collagen type XI alpha 1 chain	-0.598759	6.39619e-12	4.17915e-09
3694	ITGB6	integrin subunit beta 6	-0.602942	9.23597e-10	3.16817e-07
1272	CNTN1	contactin 1	-0.624578	0.00109979	0.0251924
158160	HSD17B7P2	hydroxysteroid 17-beta dehydrogenase 7 pseudogene 2	-0.64592	0.000253778	0.008771
2982	GUCY1A1	guanylate cyclase 1 soluble subunit alpha 1	-0.659446	0.000847194	0.0210205
92973	LINC00950	long intergenic non-protein coding RNA 950	-0.66718	7.82274e-05	0.00369274
3339	HSPG2	heparan sulfate proteoglycan 2	-0.668395	3.83156e-08	7.84668e-06
11240	PADI2	peptidyl arginine deiminase 2	-0.685541	5.58899e-07	7.16697e-05
25802	LMOD1	leiomodin 1	-0.688538	3.52695e-09	1.09985e-06
83872	HMCN1	hemicentin 1	-0.710321	5.23494e-06	0.000430111
8633	UNC5C	unc-5 netrin receptor C	-0.751867	2.30599e-06	0.000230952
1907	EDN2	endothelin 2	-0.773428	4.02942e-06	0.000349922
387787	LIPT2	lipoyl(octanoyl) transferase 2	-0.795327	0.000564305	0.0157232
27239	GPR162	G protein-coupled receptor 162	-0.798058	0.00107815	0.0247379
245	ALOX12P2	arachidonate 12-lipoxygenase pseudogene 2	-0.811554	0.00193051	0.0366878
999	CDH1	cadherin 1	-0.825289	0.000766047	0.0195734
2348	FOLR1	folate receptor 1	-0.85289	0.000656723	0.017463
85352	SHISAL1	shisa like 1	-0.924752	0.00159513	0.0323769
128414	NKAIN4	sodium/potassium transporting ATPase interacting 4	-0.929533	1.96581e-05	0.00124874
3669	ISG20	interferon stimulated exonuclease gene 20	-0.993175	0.000293823	0.00976161
1281	COL3A1	collagen type III alpha 1 chain	-1.02582	8.50922e-08	1.55673e-05
100192386	FLJ16779	uncharacterized LOC100192386	-1.31794	9.57553e-12	5.97208e-09

## Sheet: MGO 96 hr - Podocytes
ENTREZID	SYMBOL	description	logFC	p-value	FDR p-value
22918	CD93	CD93 molecule	2.61216	0.000106819	0.0458713
9120	SLC16A6	solute carrier family 16 member 6	0.633656	1.76393e-05	0.016168
1545	CYP1B1	cytochrome P450 family 1 subfamily B member 1	0.518821	1.29104e-07	0.000502925
131583	FAM43A	family with sequence similarity 43 member A	0.487438	9.82518e-05	0.0437417
3553	IL1B	interleukin 1 beta	0.430417	2.3364e-05	0.0173361
25976	TIPARP	TCDD inducible poly(ADP-ribose) polymerase	0.416271	3.46529e-08	0.000390962
651746	ANKRD33B	ankyrin repeat domain 33B	0.367996	4.92906e-06	0.00640038
1728	NQO1	NAD(P)H quinone dehydrogenase 1	0.350615	2.92646e-07	0.000912001
114907	FBXO32	F-box protein 32	0.327355	2.18899e-05	0.0173361
3638	INSIG1	insulin induced gene 1	0.324273	3.2908e-06	0.00513596
4088	SMAD3	SMAD family member 3	0.308118	7.52719e-08	0.000390962
26253	CLEC4E	C-type lectin domain family 4 member E	0.306346	1.38547e-06	0.00359806
220	ALDH1A3	aldehyde dehydrogenase 1 family member A3	0.281137	1.29438e-05	0.0126056
330	BIRC3	baculoviral IAP repeat containing 3	0.280965	8.64036e-06	0.0089756
55777	MBD5	methyl-CpG binding domain protein 5	0.273123	7.19104e-05	0.0350159
678	ZFP36L2	ZFP36 ring finger protein like 2	0.269589	3.29609e-06	0.00513596
9404	LPXN	leupaxin	0.26805	8.34448e-06	0.0089756
2043	EPHA4	EPH receptor A4	0.252535	6.18565e-05	0.0342078
23327	NEDD4L	NEDD4 like E3 ubiquitin protein ligase	0.20487	3.13058e-05	0.0210044
78990	OTUB2	OTU deubiquitinase, ubiquitin aldehyde binding 2	0.201749	7.81983e-05	0.0369238
387914	SHISA2	shisa family member 2	0.1658	6.80556e-05	0.0342078
56937	PMEPA1	prostate transmembrane protein, androgen induced 1	-0.186123	2.2321e-05	0.0173361
11259	FILIP1L	filamin A interacting protein 1 like	-0.187172	6.72901e-05	0.0342078
4739	NEDD9	neural precursor cell expressed, developmentally down-regulated 9	-0.192246	2.11749e-05	0.0173361
1846	DUSP4	dual specificity phosphatase 4	-0.198893	9.03628e-05	0.0414127
3855	KRT7	keratin 7	-0.206233	2.70342e-05	0.0191476
23528	ZNF281	zinc finger protein 281	-0.207362	3.84508e-05	0.0239656
23780	APOL2	apolipoprotein L2	-0.237236	6.41039e-06	0.00768359
3488	IGFBP5	insulin like growth factor binding protein 5	-0.238419	2.67564e-06	0.00513596
3589	IL11	interleukin 11	-0.251673	6.59823e-05	0.0342078
6446	SGK1	serum/glucocorticoid regulated kinase 1	-0.253325	6.24233e-05	0.0342078
9423	NTN1	netrin 1	-0.261173	3.23518e-05	0.0210044
22801	ITGA11	integrin subunit alpha 11	-0.26673	2.16142e-06	0.00481133
3887	KRT81	keratin 81	-0.296745	0.000108923	0.0458713
100463488	MTRNR2L10	MT-RNR2 like 10	-0.338427	6.1949e-05	0.0342078
128414	NKAIN4	sodium/potassium transporting ATPase interacting 4	-0.711511	4.81647e-06	0.00640038
1958	EGR1	early growth response 1	-0.77303	5.4341e-08	0.000390962
