# Supplementary material for: The crosstalk between glomerular endothelial cells and podocytes controls their responses to metabolic stimuli in diabetic nephropathy
Source: Sci Rep. 2023 Oct 20;13:17985. doi: 10.1038/s41598-023-45139-7 (PMC10589299; doi:10.1038/s41598-023-45139-7)
Supplement: Supplementary file 3 — Supplementary Table S2. [file 41598_2023_45139_MOESM3_ESM.xlsx]

## Sheet: GEC 48 vs 96 hr HG Up
Overlapping genes that are upregulated in both GEC 48 hr HG and GEC 96 hr HG
			GECs, 48 hr HG			GECs, 96 hr HG
ENTREZID	SYMBOL	GENENAME	logFC	p-value	FDR p-value	logFC	p-value	FDR p-value
6319	SCD	stearoyl-CoA desaturase	0.404955	3.98101e-28	5.11917e-24	0.323893	1.55546e-18	2.50021e-15
19	ABCA1	ATP binding cassette subfamily A member 1	0.30822	1.74694e-06	0.00249599	0.383099	2.70131e-09	1.05741e-06
3949	LDLR	low density lipoprotein receptor	0.270601	1.39023e-07	0.000446925	0.437795	9.91324e-18	1.41638e-14
124935	SLC43A2	solute carrier family 43 member 2	0.227252	2.12191e-05	0.0227381	0.232799	1.31403e-05	0.00208606
1030	CDKN2B	cyclin dependent kinase inhibitor 2B	0.178616	9.79211e-07	0.00197828	0.161003	1.02869e-05	0.00167443

## Sheet: GEC 48 vs 96 hr HG Down
Overlapping genes that are downregulated in both GEC 48 hr HG and GEC 96 hr HG
			GECs, 48 hr HG			GECs, 96 hr HG
ENTREZID	SYMBOL	GENENAME	logFC	p-value	FDR p-value	logFC	p-value	FDR p-value
4256	MGP	matrix Gla protein	-0.33631	1.1006e-05	0.012866	-0.460498	1.92907e-09	8.26865e-07

## Sheet: Pod 48 vs 96 hr HG Up
Overlapping genes that are upregulated in both Podocytes 48 hr HG and Podocytes 96 hr HG
			Podocytes, 48 hr HG			Podocytes, 96 hr HG
ENTREZID	SYMBOL	GENENAME	logFC	p-value	FDR p-value	logFC	p-value	FDR p-value
6319	SCD	stearoyl-CoA desaturase	0.592742	1.93519e-30	2.65527e-26	0.490672	3.34301e-21	1.52898e-17
3833	KIFC1	kinesin family member C1	0.559845	4.31001e-05	0.0086967	0.646191	1.72115e-06	0.000180274
983	CDK1	cyclin dependent kinase 1	0.539387	0.000267912	0.0278486	0.647515	8.76212e-06	0.000660577
50486	G0S2	G0/G1 switch 2	0.525369	5.30698e-07	0.000330987	0.869975	8.23953e-17	1.88424e-13
2827	GPR3	G protein-coupled receptor 3	0.517428	0.000270005	0.0278551	0.512797	0.000304142	0.00998357
126014	OSCAR	osteoclast associated, immunoglobulin-like receptor	0.469892	1.86374e-05	0.00501419	0.575475	1.23179e-07	2.06115e-05
55723	ASF1B	anti-silencing function 1B histone chaperone	0.454976	5.50089e-05	0.0101449	0.515229	4.2837e-06	0.000369665
9466	IL27RA	interleukin 27 receptor subunit alpha	0.454596	0.000394349	0.0352853	0.437518	0.000654999	0.0174545
4605	MYBL2	MYB proto-oncogene like 2	0.416477	2.70979e-05	0.00663946	0.614189	3.15466e-10	1.31167e-07
3162	HMOX1	heme oxygenase 1	0.406207	2.95558e-05	0.00693978	0.348888	0.000349868	0.0110357
51659	GINS2	GINS complex subunit 2	0.386723	0.000180354	0.0217192	0.313554	0.00265113	0.0456413
1728	NQO1	NAD(P)H quinone dehydrogenase 1	0.376078	1.07961e-09	2.46888e-06	0.452866	1.95254e-13	1.78605e-10
1978	EIF4EBP1	eukaryotic translation initiation factor 4E binding protein 1	0.375474	1.58374e-08	1.9755e-05	0.413647	4.53837e-10	1.8315e-07
114757	CYGB	cytoglobin	0.351425	7.01931e-05	0.0121914	0.470056	8.49936e-08	1.55673e-05
440	ASNS	asparagine synthetase (glutamine-hydrolyzing)	0.332758	2.86918e-14	1.9684e-10	0.354163	5.59601e-16	9.59786e-13
29968	PSAT1	phosphoserine aminotransferase 1	0.323495	7.40723e-12	3.38782e-08	0.301374	1.76089e-10	8.05373e-08
19	ABCA1	ATP binding cassette subfamily A member 1	0.321379	1.43358e-06	0.00065567	0.317873	1.85742e-06	0.000191621
2791	GNG11	G protein subunit gamma 11	0.311906	1.52109e-07	0.00011595	0.418653	1.13428e-12	8.64633e-10
26227	PHGDH	phosphoglycerate dehydrogenase	0.309525	2.96717e-08	3.39271e-05	0.315866	1.52193e-08	3.8671e-06
6520	SLC3A2	solute carrier family 3 member 2	0.300171	1.48534e-10	5.09509e-07	0.229326	1.00996e-06	0.000119463
7378	UPP1	uridine phosphorylase 1	0.283141	0.000201444	0.0231345	0.458008	1.01272e-09	3.38914e-07
6720	SREBF1	sterol regulatory element binding transcription factor 1	0.282209	7.19436e-09	1.23392e-05	0.149488	0.00240284	0.0425411
57761	TRIB3	tribbles pseudokinase 3	0.276341	1.61414e-05	0.00442951	0.299508	2.90985e-06	0.000277264
91947	ARRDC4	arrestin domain containing 4	0.27274	1.46482e-08	1.9755e-05	0.20769	1.68301e-05	0.00111022
11130	ZWINT	ZW10 interacting kinetochore protein	0.26391	0.000387577	0.0352853	0.487944	1.59611e-11	9.52185e-09
6510	SLC1A5	solute carrier family 1 member 5	0.249141	8.18568e-08	7.48771e-05	0.243077	1.66847e-07	2.60149e-05
7296	TXNRD1	thioredoxin reductase 1	0.24876	4.62531e-05	0.00903163	0.35954	3.8776e-09	1.18232e-06
4015	LOX	lysyl oxidase	0.243175	2.01982e-06	0.000839816	0.262928	2.71345e-07	3.89944e-05
10797	MTHFD2	methylenetetrahydrofolate dehydrogenase (NADP+ dependent) 2, methenyltetrahydrofolate cyclohydrolase	0.232923	2.76647e-07	0.000189794	0.141734	0.00179538	0.0348563
7424	VEGFC	vascular endothelial growth factor C	0.228062	0.000206398	0.0231345	0.238757	0.000100246	0.00452461
4174	MCM5	minichromosome maintenance complex component 5	0.226978	0.000409017	0.0356493	0.34071	9.29452e-08	1.67803e-05
1632	ECI1	enoyl-CoA delta isomerase 1	0.22565	0.000334924	0.0321329	0.207336	0.000991445	0.0233739
9446	GSTO1	glutathione S-transferase omega 1	0.223634	0.000173584	0.0216522	0.261465	1.08869e-05	0.000769997
55969	RAB5IF	RAB5 interacting factor	0.221399	9.62872e-05	0.0146795	0.268696	2.02318e-06	0.000207164
84798	C19orf48	chromosome 19 open reading frame 48	0.220582	0.000404869	0.0356493	0.232438	0.000187827	0.00715883
5106	PCK2	phosphoenolpyruvate carboxykinase 2, mitochondrial	0.202441	6.18018e-05	0.0111528	0.166131	0.00102771	0.0239003
30011	SH3KBP1	SH3 domain containing kinase binding protein 1	0.200775	9.97672e-05	0.0148565	0.273302	1.06884e-07	1.8564e-05
7980	TFPI2	tissue factor pathway inhibitor 2	0.199306	0.000244456	0.0260014	0.393938	3.51237e-13	2.8349e-10
26585	GREM1	gremlin 1, DAN family BMP antagonist	0.194312	0.000207386	0.0231345	0.206073	8.32976e-05	0.00386124
79924	ADM2	adrenomedullin 2	0.192251	0.000556184	0.0448906	0.183511	0.000983598	0.0232288
3015	H2AFZ	H2A histone family member Z	0.191867	8.9876e-05	0.0141746	0.160756	0.00104322	0.0242199
6472	SHMT2	serine hydroxymethyltransferase 2	0.189199	1.90216e-05	0.00501914	0.1504	0.000680296	0.0179507
7453	WARS	tryptophanyl-tRNA synthetase	0.180389	0.000140406	0.0185241	0.190579	5.72925e-05	0.00291262
5366	PMAIP1	phorbol-12-myristate-13-acetate-induced protein 1	0.17777	0.00022668	0.0248823	0.30405	1.85295e-10	8.1768e-08
6888	TALDO1	transaldolase 1	0.174392	0.000264433	0.0276968	0.18455	0.00011251	0.00491438
10376	TUBA1B	tubulin alpha 1b	0.17009	0.000491248	0.0411001	0.32538	2.55978e-11	1.35087e-08
7345	UCHL1	ubiquitin C-terminal hydrolase L1	0.162888	0.000582648	0.0462111	0.179024	0.000156422	0.0062151
8565	YARS	tyrosyl-tRNA synthetase	0.157861	0.000230366	0.0249049	0.135906	0.00152424	0.031215
7086	TKT	transketolase	0.154743	0.000313724	0.0308978	0.138327	0.00127724	0.0273563
3992	FADS1	fatty acid desaturase 1	0.151063	0.000133214	0.0179415	0.138088	0.00048041	0.0139867
5621	PRNP	prion protein	0.14128	0.000410142	0.0356493	0.12966	0.001184	0.0262876

## Sheet: Pod 48 vs 96 hr HG Down
Overlapping genes that are downregulated in both Podocytes 48 hr HG and Podocytes 96 hr HG
			Podocytes, 48 hr HG			Podocytes, 96 hr HG
ENTREZID	SYMBOL	GENENAME	logFC	p-value	FDR p-value	logFC	p-value	FDR p-value
92973	LINC00950	long intergenic non-protein coding RNA 950	-0.759725	9.89497e-06	0.00307524	-0.66718	7.82274e-05	0.00369274
353189	SLCO4C1	solute carrier organic anion transporter family member 4C1	-0.747907	1.36437e-07	0.00011012	-0.596605	1.54944e-05	0.00103706
353497	POLN	DNA polymerase nu	-0.527784	0.000319312	0.0308978	-0.510108	0.00048114	0.0139867
23224	SYNE2	spectrin repeat containing nuclear envelope protein 2	-0.48087	5.31878e-08	5.61377e-05	-0.393885	7.52589e-06	0.000583405
79026	AHNAK	AHNAK nucleoprotein	-0.474207	8.29191e-05	0.0134882	-0.387817	0.00127636	0.0273563
80144	FRAS1	Fraser extracellular matrix complex subunit 1	-0.458742	2.9301e-05	0.00693978	-0.469486	1.90053e-05	0.00121313
650623	BEND3P3	BEN domain containing 3 pseudogene 3	-0.445487	0.000443602	0.037572	-0.514029	5.93826e-05	0.00297368
3339	HSPG2	heparan sulfate proteoglycan 2	-0.429688	0.000392936	0.0352853	-0.668395	3.83156e-08	7.84668e-06
9037	SEMA5A	semaphorin 5A	-0.4234	7.97458e-10	2.18838e-06	-0.425401	6.55505e-10	2.43086e-07
8972	MGAM	maltase-glucoamylase	-0.422354	3.90988e-05	0.00851548	-0.582824	2.46029e-08	5.82028e-06
113146	AHNAK2	AHNAK nucleoprotein 2	-0.413975	1.78034e-06	0.000763375	-0.361217	3.03586e-05	0.00175021
11314	CD300A	CD300a molecule	-0.413975	1.78034e-06	0.000763375	-0.361217	3.03586e-05	0.00175021
8085	KMT2D	lysine methyltransferase 2D	-0.411147	0.000396031	0.0352853	-0.363504	0.00171606	0.0340009
124989	EFCAB13	EF-hand calcium binding domain 13	-0.406287	6.25878e-05	0.0111528	-0.367804	0.000268885	0.00917753
283450	HECTD4	HECT domain E3 ubiquitin protein ligase 4	-0.378495	2.67257e-05	0.00663946	-0.3148	0.000466267	0.0136702
55607	PPP1R9A	protein phosphatase 1 regulatory subunit 9A	-0.378248	0.000104221	0.0150601	-0.368731	0.000152836	0.00613178
79776	ZFHX4	zinc finger homeobox 4	-0.375951	3.10618e-06	0.00115189	-0.317044	7.84486e-05	0.00369274
4026	LPP	LIM domain containing preferred translocation partner in lipoma	-0.366309	5.62115e-07	0.000335338	-0.239357	0.00105853	0.0244512
288	ANK3	ankyrin 3	-0.364513	0.000561702	0.0450708	-0.556686	2.23656e-07	3.33563e-05
10157	AASS	aminoadipate-semialdehyde synthase	-0.360144	3.24663e-05	0.00730278	-0.33806	9.17036e-05	0.00420824
8925	HERC1	HECT and RLD domain containing E3 ubiquitin protein ligase family member 1	-0.358295	8.3558e-05	0.0134882	-0.302479	0.000874153	0.0215724
30820	KCNIP1	potassium voltage-gated channel interacting protein 1	-0.355949	4.81669e-05	0.00917915	-0.535158	1.51775e-09	4.95834e-07
23499	MACF1	microtubule-actin crosslinking factor 1	-0.354289	7.91178e-07	0.00043423	-0.23811	0.000891894	0.0219707
22999	RIMS1	regulating synaptic membrane exocytosis 1	-0.350882	1.248e-06	0.000590475	-0.302485	2.47755e-05	0.00149755
7857	SCG2	secretogranin II	-0.349985	0.000645829	0.0493205	-0.483623	3.79499e-06	0.000335942
2201	FBN2	fibrillin 2	-0.349521	4.40188e-05	0.00875337	-0.369299	1.5968e-05	0.00105844
440712	RHEX	regulator of hemoglobinization and erythroid cell expansion	-0.34111	0.000421016	0.0361048	-0.40311	3.60676e-05	0.00198748
2195	FAT1	FAT atypical cadherin 1	-0.33617	0.000106537	0.015227	-0.282636	0.00111509	0.0254578
158471	PRUNE2	prune homolog 2	-0.334925	7.33541e-05	0.0125811	-0.37175	1.12067e-05	0.000780542
3694	ITGB6	integrin subunit beta 6	-0.334045	0.000581425	0.0462111	-0.602942	9.23597e-10	3.16817e-07
26278	SACS	sacsin molecular chaperone	-0.331251	0.000340332	0.0321329	-0.27426	0.00299582	0.0497724
124976	SPNS2	sphingolipid transporter 2	-0.327978	1.99051e-07	0.000143746	-0.526225	1.22885e-16	2.40873e-13
8924	HERC2	HECT and RLD domain containing E3 ubiquitin protein ligase 2	-0.327233	0.000178458	0.0217192	-0.294649	0.000731805	0.0188742
115701	ALPK2	alpha kinase 2	-0.327158	3.457e-09	6.77621e-06	-0.430624	8.50458e-15	8.97626e-12
11214	AKAP13	A-kinase anchoring protein 13	-0.321596	3.15606e-05	0.00721737	-0.257224	0.000853974	0.0211505
1462	VCAN	versican	-0.320296	3.99931e-05	0.00852577	-0.378168	1.25193e-06	0.000140801
4035	LRP1	LDL receptor related protein 1	-0.32023	0.000306571	0.0308465	-0.375535	2.32975e-05	0.00143347
57674	RNF213	ring finger protein 213	-0.31376	0.000315627	0.0308978	-0.269333	0.00197397	0.0371533
83716	CRISPLD2	cysteine rich secretory protein LCCL domain containing 2	-0.310704	6.65348e-08	6.52089e-05	-0.518359	5.42113e-19	1.85958e-15
130271	PLEKHH2	pleckstrin homology, MyTH4 and FERM domain containing H2	-0.306081	0.000648453	0.0493205	-0.349979	0.000102986	0.00461787
8295	TRRAP	transformation/transcription domain associated protein	-0.304809	0.000130184	0.0178626	-0.280136	0.000432787	0.013157
22941	SHANK2	SH3 and multiple ankyrin repeat domains 2	-0.301677	2.83327e-06	0.00111072	-0.33773	1.66312e-07	2.60149e-05
5243	ABCB1	ATP binding cassette subfamily B member 1	-0.299155	3.66694e-05	0.00811518	-0.291631	5.60811e-05	0.00289008
84033	OBSCN	obscurin, cytoskeletal calmodulin and titin-interacting RhoGEF	-0.294632	0.000341914	0.0321329	-0.418006	4.29834e-07	5.9075e-05
85462	FHDC1	FH2 domain containing 1	-0.2898	9.37077e-05	0.0144468	-0.344688	3.6221e-06	0.00032272
10125	RASGRP1	RAS guanyl releasing protein 1	-0.289666	0.000120851	0.0169204	-0.581997	1.35581e-13	1.32879e-10
2736	GLI2	GLI family zinc finger 2	-0.288676	0.000133374	0.0179415	-0.40773	1.02914e-07	1.83388e-05
3709	ITPR2	inositol 1,4,5-trisphosphate receptor type 2	-0.284687	7.82339e-05	0.0130908	-0.297153	3.75991e-05	0.00204721
9201	DCLK1	doublecortin like kinase 1	-0.273028	6.85137e-06	0.00235019	-0.243254	5.78073e-05	0.00291608
57634	EP400	E1A binding protein p400	-0.268357	5.06971e-05	0.00952897	-0.243937	0.000226202	0.0080616
54769	DIRAS2	DIRAS family GTPase 2	-0.264975	4.26349e-05	0.0086967	-0.415477	1.90699e-10	8.1768e-08
7145	TNS1	tensin 1	-0.253923	1.45758e-05	0.00408152	-0.295258	4.69899e-07	6.32106e-05
57451	TENM2	teneurin transmembrane protein 2	-0.247813	0.000420224	0.0361048	-0.287651	4.27054e-05	0.00229789
1953	MEGF6	multiple EGF like domains 6	-0.245109	8.22291e-06	0.00268635	-0.436674	3.71574e-15	5.09836e-12
5332	PLCB4	phospholipase C beta 4	-0.243076	4.10102e-05	0.00852577	-0.221508	0.000184123	0.00705684
6772	STAT1	signal transducer and activator of transcription 1	-0.240563	1.00322e-06	0.000491612	-0.203772	3.40601e-05	0.0019232
4638	MYLK	myosin light chain kinase	-0.240402	0.000136089	0.0181289	-0.267987	2.11997e-05	0.00134047
7351	UCP2	uncoupling protein 2	-0.238241	8.62778e-07	0.000455315	-0.213638	9.62909e-06	0.00070482
26523	AGO1	argonaute 1, RISC catalytic component	-0.236303	1.08008e-05	0.00315315	-0.199451	0.000192196	0.0072648
23089	PEG10	paternally expressed 10	-0.233568	3.01343e-06	0.00114854	-0.179101	0.000326804	0.0105508
83937	RASSF4	Ras association domain family member 4	-0.233525	0.000207104	0.0231345	-0.296878	2.59432e-06	0.000252458
546	ATRX	ATRX, chromatin remodeler	-0.232269	1.56666e-06	0.000693424	-0.168761	0.000470736	0.0137718
7204	TRIO	trio Rho guanine nucleotide exchange factor	-0.230896	0.000319765	0.0308978	-0.271771	2.29918e-05	0.00142104
22837	COBLL1	cordon-bleu WH2 repeat protein like 1	-0.224661	9.04085e-07	0.000459442	-0.176142	0.000112822	0.00491438
255488	RNF144B	ring finger protein 144B	-0.22154	2.48034e-06	0.00100096	-0.237581	4.44755e-07	6.04206e-05
9620	CELSR1	cadherin EGF LAG seven-pass G-type receptor 1	-0.220211	4.08216e-05	0.00852577	-0.258816	1.455e-06	0.00015476
55785	FGD6	FYVE, RhoGEF and PH domain containing 6	-0.209016	9.90441e-05	0.0148565	-0.212776	7.38252e-05	0.00351721
7057	THBS1	thrombospondin 1	-0.206163	0.000310241	0.0308465	-0.184172	0.00127159	0.0273563
10625	IVNS1ABP	influenza virus NS1A binding protein	-0.204051	6.58474e-07	0.000376455	-0.180218	1.10212e-05	0.0007755
26298	EHF	ETS homologous factor	-0.202303	0.000249065	0.0262879	-0.253605	4.67899e-06	0.000396299
6533	SLC6A6	solute carrier family 6 member 6	-0.202285	0.000221158	0.0244719	-0.266347	1.20864e-06	0.000137056
3371	TNC	tenascin C	-0.202013	0.000150149	0.0196052	-0.306283	9.27617e-09	2.49565e-06
166336	PRICKLE2	prickle planar cell polarity protein 2	-0.198619	0.000339861	0.0321329	-0.256784	3.83973e-06	0.000335977
2634	GBP2	guanylate binding protein 2	-0.196607	0.000308603	0.0308465	-0.318343	7.52798e-09	2.10799e-06
8743	TNFSF10	TNF superfamily member 10	-0.196141	8.0762e-05	0.013351	-0.442306	1.47815e-18	4.05634e-15
28970	C11orf54	chromosome 11 open reading frame 54	-0.1954	0.000554486	0.0448906	-0.188908	0.000822452	0.0205553
51473	DCDC2	doublecortin domain containing 2	-0.186976	8.1201e-06	0.00268635	-0.188715	6.67463e-06	0.000529379
54675	CRLS1	cardiolipin synthase 1	-0.185901	5.54529e-05	0.0101449	-0.152211	0.000950866	0.0227693
22859	ADGRL1	adhesion G protein-coupled receptor L1	-0.181626	0.000184953	0.0220673	-0.163305	0.000748686	0.0192013
23208	SYT11	synaptotagmin 11	-0.180822	0.000126246	0.0174972	-0.26236	3.02676e-08	6.64087e-06
259217	HSPA12A	heat shock protein family A (Hsp70) member 12A	-0.18025	6.3927e-05	0.0112454	-0.251179	2.77399e-08	6.23966e-06
6272	SORT1	sortilin 1	-0.16883	0.000447087	0.0376348	-0.193822	5.62387e-05	0.00289008
388	RHOB	ras homolog family member B	-0.1665	0.000104271	0.0150601	-0.23295	6.04826e-08	1.16885e-05

## Sheet: GEC vs Pod 96 hr HG Up
Overlapping genes that are upregulated in both GEC 96 hr HG and Podocytes 96 hr HG
			GEC, 96 hr HG			Podocytes, 96 hr HG
ENTREZID	SYMBOL	GENENAME	logFC	p-value	FDR p-value	logFC	p-value	FDR p-value
1959	EGR2	early growth response 2	1.82059	7.69149e-06	0.00135486	1.22396	1.05963e-07	1.8564e-05
1958	EGR1	early growth response 1	1.78644	8.50375e-32	3.64499e-28	1.61739	6.58733e-46	9.03848e-42
2919	CXCL1	C-X-C motif chemokine ligand 1	0.515935	2.42392e-17	3.11692e-14	0.279841	2.72495e-06	0.000261462
3576	CXCL8	C-X-C motif chemokine ligand 8	0.461133	1.24387e-10	6.66458e-08	0.453422	4.84554e-15	5.96544e-12
1839	HBEGF	heparin binding EGF like growth factor	0.429273	7.27073e-22	1.86989e-18	0.326719	3.40196e-06	0.000307094
56892	TCIM	transcriptional and immune response regulator	0.420048	6.70801e-23	2.15646e-19	0.190792	0.00071331	0.0186425
19	ABCA1	ATP binding cassette subfamily A member 1	0.383099	2.70131e-09	1.05741e-06	0.317873	1.85742e-06	0.000191621
6319	SCD	stearoyl-CoA desaturase	0.323893	1.55546e-18	2.50021e-15	0.490672	3.34301e-21	1.52898e-17
1847	DUSP5	dual specificity phosphatase 5	0.318195	1.07303e-11	6.57049e-09	0.282949	2.97404e-05	0.0017291
3553	IL1B	interleukin 1 beta	0.293295	3.26192e-07	8.92446e-05	0.633406	9.26628e-07	0.000110559
54206	ERRFI1	ERBB receptor feedback inhibitor 1	0.267267	0.000242885	0.0198933	0.416996	1.57927e-22	1.08346e-18
1316	KLF6	Kruppel like factor 6	0.263015	3.68663e-14	2.9629e-11	0.208083	1.7587e-07	2.65777e-05
1490	CTGF	connective tissue growth factor	0.257822	4.71959e-17	5.5172e-14	0.433109	7.36096e-16	1.12222e-12
3491	CYR61	cysteine rich angiogenic inducer 61	0.252665	3.11372e-09	1.14938e-06	0.189321	6.71517e-05	0.00325579
730755	KRTAP2-3	keratin associated protein 2-3	0.242742	0.000187164	0.01636	0.3126	2.29696e-05	0.00142104
56648	EIF5A2	eukaryotic translation initiation factor 5A2	0.230903	0.000646472	0.0405512	0.193378	0.00279359	0.0473806
3885	KRT34	keratin 34	0.214397	0.000188295	0.01636	0.551716	0.000204852	0.00757621
2250	FGF5	fibroblast growth factor 5	0.212842	0.000622808	0.0392885	0.357228	9.27853e-06	0.000684466
9510	ADAMTS1	ADAM metallopeptidase with thrombospondin type 1 motif 1	0.198526	1.90971e-06	0.000430824	0.152325	0.000665821	0.0176365
604	BCL6	B cell CLL/lymphoma 6	0.190638	0.000363042	0.0274609	0.235337	0.000575645	0.0159242
4609	MYC	MYC proto-oncogene, bHLH transcription factor	0.183296	3.91793e-05	0.00508896	0.198656	0.00111391	0.0254578
8061	FOSL1	FOS like 1, AP-1 transcription factor subunit	0.180875	6.16727e-05	0.00695657	0.219985	0.000624811	0.0169093
1848	DUSP6	dual specificity phosphatase 6	0.154807	0.000309525	0.0241223	0.446674	5.2172e-15	5.96544e-12
8793	TNFRSF10D	TNF receptor superfamily member 10d	0.150973	9.5766e-06	0.00162034	0.195138	1.35961e-06	0.000148057
290	ANPEP	alanyl aminopeptidase, membrane	0.148245	7.63886e-05	0.00805149	0.356508	4.46371e-08	9.00685e-06
390	RND3	Rho family GTPase 3	0.134415	9.20854e-05	0.00925098	0.282349	3.27422e-12	2.31563e-09

## Sheet: GEC vs Pod 96 hr HG Down
Overlapping genes that are downregulated in both GEC 96 hr HG and Podocytes 96 hr HG
			GEC, 96 hr HG			Podocytes, 96 hr HG
ENTREZID	SYMBOL	GENENAME	logFC	p-value	FDR p-value	logFC	p-value	FDR p-value
11067	DEPP1	DEPP1, autophagy regulator	-0.635938	1.35661e-16	1.45372e-13	-0.260791	4.65136e-05	0.00247369
11240	PADI2	peptidyl arginine deiminase 2	-0.598116	6.92398e-06	0.00125402	-0.685541	5.58899e-07	7.16697e-05
54541	DDIT4	DNA damage inducible transcript 4	-0.487302	1.77038e-21	3.79421e-18	-0.165397	0.00214614	0.0393328
10018	BCL2L11	BCL2 like 11	-0.467012	1.52121e-06	0.000362245	-0.350412	1.18916e-05	0.000822073
721	C4B	complement C4B (Chido blood group)	-0.427214	0.000145069	0.0133042	-0.174937	0.0025996	0.0448668
7216	TRO	trophinin	-0.427214	0.000145069	0.0133042	-0.174937	0.0025996	0.0448668
57561	ARRDC3	arrestin domain containing 3	-0.358838	4.08979e-11	2.39048e-08	-0.273831	3.30945e-06	0.000304634
8743	TNFSF10	TNF superfamily member 10	-0.337571	2.26981e-06	0.000486459	-0.442306	1.47815e-18	4.05634e-15
389792	IER5L	immediate early response 5 like	-0.211188	0.000680811	0.0416883	-0.27481	0.000330724	0.0106523
6659	SOX4	SRY-box 4	-0.20812	3.85122e-06	0.000739148	-0.243152	1.83722e-06	0.000190973
2535	FZD2	frizzled class receptor 2	-0.175425	0.000285468	0.0225205	-0.190019	0.000932956	0.0224187
26118	WSB1	WD repeat and SOCS box containing 1	-0.174057	0.000549066	0.0365826	-0.269222	0.00238886	0.0424031
11346	SYNPO	synaptopodin	-0.158046	0.000382267	0.0285789	-0.163636	4.80118e-05	0.00252402

## Sheet: GEC 96 hr HG vs MGO Up
Overlapping genes that are upregulated in both GEC 96 hr HG and GEC 96 hr MGO
			GEC, 96 hr HG			GEC, 96 hr MGO
ENTREZID	SYMBOL	GENENAME	logFC	p-value	FDR p-value	logFC	p-value	FDR p-value
2919	CXCL1	C-X-C motif chemokine ligand 1	0.515935	2.42392e-17	3.11692e-14	0.219106	0.000713603	0.0321663
2069	EREG	epiregulin	0.506177	3.91727e-05	0.00508896	0.542976	0.00114086	0.040523
1440	CSF3	colony stimulating factor 3	0.449308	1.35903e-07	3.97177e-05	0.337569	2.61164e-06	0.00131273
27289	RND1	Rho family GTPase 1	0.335705	0.000234144	0.019551	0.321122	0.000117269	0.0120763
3553	IL1B	interleukin 1 beta	0.293295	3.26192e-07	8.92446e-05	0.216842	8.62274e-05	0.0103353
4312	MMP1	matrix metallopeptidase 1	0.291859	0.000480435	0.0337591	0.289867	0.000606661	0.0292663
730755	KRTAP2-3	keratin associated protein 2-3	0.242742	0.000187164	0.01636	0.271882	4.72188e-05	0.00721337

## Sheet: GEC 96 hr HG vs MGO Down
Overlapping genes that are upregulated in both GEC 96 hr HG and GEC 96 hr MGO
			GEC, 96 hr HG			GEC, 96 hr MGO
ENTREZID	SYMBOL	GENENAME	logFC	p-value	FDR p-value	logFC	p-value	FDR p-value
No ovelapping genes

## Sheet: Pod 96 hr HG vs MGO Up
Overlapping genes that are upregulated in both Podocytes 96 hr HG and Podocytes 96 hr MGO
			Podocytes, 96 hr HG			Podocytes, 96 hr MGO
ENTREZID	SYMBOL	GENENAME	logFC	p-value	FDR p-value	logFC	p-value	FDR p-value
3553	IL1B	interleukin 1 beta	0.633406	9.26628e-07	0.000110559	0.430417	2.3364e-05	0.0173361
9404	LPXN	leupaxin	0.458945	1.5883e-08	3.96238e-06	0.26805	8.34448e-06	0.0089756
1728	NQO1	NAD(P)H quinone dehydrogenase 1	0.452866	1.95254e-13	1.78605e-10	0.350615	2.92646e-07	0.000912001

## Sheet: Pod 96 hr HG vs MGO Down
Overlapping genes that are upregulated in both Podocytes 96 hr HG and Podocytes 96 hr MGO
			Podocytes, 96 hr HG			Podocytes, 96 hr MGO
ENTREZID	SYMBOL	GENENAME	logFC	p-value	FDR p-value	logFC	p-value	FDR p-value
128414	NKAIN4	sodium/potassium transporting ATPase interacting 4	-0.929533	1.96581e-05	0.00124874	-0.711511	4.81647e-06	0.00640038
22801	ITGA11	integrin subunit alpha 11	-0.430791	1.74588e-05	0.00113532	-0.26673	2.16142e-06	0.00481133

[truncated: 4 more sheets: MGO 96 hr GEC vs Pod Up, MGO 96 hr GEC vs Pod Down, 96 hr Pod HG vs GEC MGO Up, 96 hr Pod HG vs GEC MGO Down]
